# Supplementary material for: Comparative Quantitative Profiling of Protein Lactylation Reveals a Dynamic Tissues-Specific Network Associated with Metabolic Specialization in Yaks
Source: Animals (Basel). 2026 Jul 18;16(14):2228. doi: 10.3390/ani16142228 (PMC13403517; doi:10.3390/ani16142228)
Supplement: Supplementary file 1 [file animals-16-02228-s001.zip]

Archive with 1 entries (1 files):
- Supplementary materials_final version.xlsx
