# Supplementary material for: Comparative Quantitative Profiling of Protein Lactylation Reveals a Dynamic Tissues-Specific Network Associated with Metabolic Specialization in Yaks
Source: Animals (Basel). 2026 Jul 18;16(14):2228. doi: 10.3390/ani16142228 (PMC13403517; doi:10.3390/ani16142228)
Supplement: Supplementary file 1 [file animals-16-02228-s001.zip › Supplementary materials_final version.xlsx]

## Sheet: Table  S1
	Table S1. Lactylated sites with regulation independent of protein expression in Quadrants II and IV.
		ID	log2FC_Proteome	Pvalue_or_CV_Proteome	Regulated_Proteome	Keys_Lactylome	log2FC_Lactylome	Pvalue_or_CV_Lactylome	Regulated_Lactylome	Type
	Liver vs. Muscle	L8IPP3	-1.69764	0.00405428	Down	L8IPP3_K_148	2.65846033252527	0.0476027	Up	Proteome_Down_Lactylome_Up
		L8HP78	-1.12659	0.0324805	Down	L8HP78_K_154	2.6956917543973	0.0363597	Up	Proteome_Down_Lactylome_Up
		L8I5I1	-1.32742	0.0426768	Down	L8I5I1_K_531	1.24035416121225	0.0362483	Up	Proteome_Down_Lactylome_Up
		L8IA11	-2.1681	0.000175327	Down	L8IA11_K_109	2.77710912363162	0.0131713	Up	Proteome_Down_Lactylome_Up
		L8IBY4	-1.0433	0.0456243	Down	L8IBY4_K_282	1.06263463561102	0.0345173	Up	Proteome_Down_Lactylome_Up
		L8IQG1	-1.333	0.0333751	Down	L8IQG1_K_531	1.14624857177776	0.0166022	Up	Proteome_Down_Lactylome_Up
		L8IR03	-1.71045	0.000159431	Down	L8IR03_K_295	1.42629866340785	0.013262	Up	Proteome_Down_Lactylome_Up
		L8J432	-0.889718	0.00191171	Down	L8J432_K_115	2.07251847334629	0.016295	Up	Proteome_Down_Lactylome_Up
		L8HL28	-1.63615	7.69033e-05	Down	L8HL28_K_159	2.54374161211119	0.0152234	Up	Proteome_Down_Lactylome_Up
		L8IRN2	-4.38387	1.02069e-05	Down	L8IRN2_K_339	1.23434170845936	0.0424733	Up	Proteome_Down_Lactylome_Up
		L8I8E6	1.7174746627038	0.00979767	Up	L8I8E6_K_251	-4.27653	0.00292691	Down	Proteome_Up_Lactylome_Down
		L8ILV6	1.52038156785022	0.00462269	Up	L8ILV6_K_113	-1.25223	0.0205368	Down	Proteome_Up_Lactylome_Down
		L8ILV6	1.52038156785022	0.00462269	Up	L8ILV6_K_18	-0.975827	0.0110305	Down	Proteome_Up_Lactylome_Down
	Liver vs. Heart	L8HWR0	-0.805016	0.0150275	Down	L8HWR0_K_625	2.36642904456867	0.00676933	Up	Proteome_Down_Lactylome_Up
		L8HWR0	-0.805016	0.0150275	Down	L8HWR0_K_126	1.55184341577306	0.0273427	Up	Proteome_Down_Lactylome_Up
		L8HWR0	-0.805016	0.0150275	Down	L8HWR0_K_447	3.0639193601324	0.0198775	Up	Proteome_Down_Lactylome_Up
		L8HWR0	-0.805016	0.0150275	Down	L8HWR0_K_703	2.27696315183539	0.0199854	Up	Proteome_Down_Lactylome_Up
		L8IPP3	-1.06449	0.000421314	Down	L8IPP3_K_148	6.45749417465746	0.000260048	Up	Proteome_Down_Lactylome_Up
		L8IPP3	-1.06449	0.000421314	Down	L8IPP3_K_32	3.26966143561364	0.0232499	Up	Proteome_Down_Lactylome_Up
		L8IPP3	-1.06449	0.000421314	Down	L8IPP3_K_41	3.37803595210208	0.000642145	Up	Proteome_Down_Lactylome_Up
		L8IPP3	-1.06449	0.000421314	Down	L8IPP3_K_62	2.62287782790169	0.0020632	Up	Proteome_Down_Lactylome_Up
		L8IPP3	-1.06449	0.000421314	Down	L8IPP3_K_182	2.80551675288829	0.00290475	Up	Proteome_Down_Lactylome_Up
		L8HXP8	-1.62628	4.34884e-05	Down	L8HXP8_K_96	1.66797824576473	0.0212722	Up	Proteome_Down_Lactylome_Up
		L8HXP8	-1.62628	4.34884e-05	Down	L8HXP8_K_193	2.0526211895167	0.0203608	Up	Proteome_Down_Lactylome_Up
		L8HY47	-2.38308	5.77381e-07	Down	L8HY47_K_137	2.95512446011108	0.00183559	Up	Proteome_Down_Lactylome_Up
		L8I7B7	-1.76032	2.52073e-05	Down	L8I7B7_K_197	1.37748979065224	0.00727297	Up	Proteome_Down_Lactylome_Up
		L8IGP2	-1.29481	0.000784891	Down	L8IGP2_K_155	1.74637798809742	0.00334902	Up	Proteome_Down_Lactylome_Up
		L8IGP2	-1.29481	0.000784891	Down	L8IGP2_K_180	1.11427525863248	0.0089419	Up	Proteome_Down_Lactylome_Up
		L8IGP2	-1.29481	0.000784891	Down	L8IGP2_K_135	2.11844567439203	0.0187205	Up	Proteome_Down_Lactylome_Up
		L8IMP8	-1.1622	0.00492049	Down	L8IMP8_K_295	1.80324728528248	0.000263797	Up	Proteome_Down_Lactylome_Up
		L8IMP8	-1.1622	0.00492049	Down	L8IMP8_K_337	0.903974657906668	0.0216366	Up	Proteome_Down_Lactylome_Up
		L8IMP8	-1.1622	0.00492049	Down	L8IMP8_K_534	2.26786219733814	0.0120964	Up	Proteome_Down_Lactylome_Up
		L8IMP8	-1.1622	0.00492049	Down	L8IMP8_K_519	1.25899	0.00390155	Up	Proteome_Down_Lactylome_Up
		L8IMP8	-1.1622	0.00492049	Down	L8IMP8_K_406	2.02643532117735	0.000540019	Up	Proteome_Down_Lactylome_Up
		L8IPU4	-1.82703	8.36839e-05	Down	L8IPU4_K_158	2.25529497445247	0.00183371	Up	Proteome_Down_Lactylome_Up
		L8IVR0	-1.37646	0.00239574	Down	L8IVR0_K_20	1.32954063134851	0.0493323	Up	Proteome_Down_Lactylome_Up
		L8IVR0	-1.37646	0.00239574	Down	L8IVR0_K_34	1.62771352171678	0.0252451	Up	Proteome_Down_Lactylome_Up
		L8IVR0	-1.37646	0.00239574	Down	L8IVR0_K_29	1.32310317432965	0.000332822	Up	Proteome_Down_Lactylome_Up
		L8IZD4	-0.709905	0.040727	Down	L8IZD4_K_403	1.93033877476214	0.00387332	Up	Proteome_Down_Lactylome_Up
		L8IZD4	-0.709905	0.040727	Down	L8IZD4_K_320	1.89703259009395	0.0309255	Up	Proteome_Down_Lactylome_Up
		L8IZX3	-2.06818	6.98685e-05	Down	L8IZX3_K_41	1.58966019015652	0.0297443	Up	Proteome_Down_Lactylome_Up
		L8IZX3	-2.06818	6.98685e-05	Down	L8IZX3_K_131	1.72422265248533	0.00897264	Up	Proteome_Down_Lactylome_Up
		L8IZX3	-2.06818	6.98685e-05	Down	L8IZX3_K_267	1.49466475652601	0.0199449	Up	Proteome_Down_Lactylome_Up
		L8J1B2	-0.831487	0.00264511	Down	L8J1B2_K_94	3.10792998008826	0.00414777	Up	Proteome_Down_Lactylome_Up
		L8J1B2	-0.831487	0.00264511	Down	L8J1B2_K_92	3.26427895046167	0.00621652	Up	Proteome_Down_Lactylome_Up
		L8J1L1	-2.55805	1.65592e-07	Down	L8J1L1_K_96	3.37904626048206	0.00821906	Up	Proteome_Down_Lactylome_Up
		L8HP78	-2.45881	2.59898e-05	Down	L8HP78_K_154	1.53946718105152	0.0147084	Up	Proteome_Down_Lactylome_Up
		L8HPR0	-1.22653	0.00662938	Down	L8HPR0_K_237	1.18450536839564	0.0382383	Up	Proteome_Down_Lactylome_Up
		L8HUQ0	-0.630398	0.00622808	Down	L8HUQ0_K_441	2.32003604073153	0.0103981	Up	Proteome_Down_Lactylome_Up
		L8HUQ0	-0.630398	0.00622808	Down	L8HUQ0_K_2061	1.52202092262484	0.0488877	Up	Proteome_Down_Lactylome_Up
		L8HUQ0	-0.630398	0.00622808	Down	L8HUQ0_K_670	2.3128410383415	0.00274356	Up	Proteome_Down_Lactylome_Up
		L8HUQ0	-0.630398	0.00622808	Down	L8HUQ0_K_312	0.67521572647953	0.0329574	Up	Proteome_Down_Lactylome_Up
		L8HUQ0	-0.630398	0.00622808	Down	L8HUQ0_K_718	2.06572215005986	0.0472691	Up	Proteome_Down_Lactylome_Up
		L8HUQ0	-0.630398	0.00622808	Down	L8HUQ0_K_39	2.20096782214549	0.00706689	Up	Proteome_Down_Lactylome_Up
		L8HUQ0	-0.630398	0.00622808	Down	L8HUQ0_K_1865	2.59141647353144	0.00542009	Up	Proteome_Down_Lactylome_Up
		L8HUQ0	-0.630398	0.00622808	Down	L8HUQ0_K_2430	1.52550731170175	0.0219429	Up	Proteome_Down_Lactylome_Up
		L8HUQ0	-0.630398	0.00622808	Down	L8HUQ0_K_824	3.3456	0.0117141	Up	Proteome_Down_Lactylome_Up
		L8HUQ0	-0.630398	0.00622808	Down	L8HUQ0_K_2072	2.03974681753016	0.0041671	Up	Proteome_Down_Lactylome_Up
		L8HUQ0	-0.630398	0.00622808	Down	L8HUQ0_K_1419	2.87806666548641	0.00702321	Up	Proteome_Down_Lactylome_Up
		L8HUQ0	-0.630398	0.00622808	Down	L8HUQ0_K_814	2.99070026777065	0.00833356	Up	Proteome_Down_Lactylome_Up
		L8HW81	-1.54259	0.000635578	Down	L8HW81_K_382	1.14868124933136	0.0348126	Up	Proteome_Down_Lactylome_Up
		L8HW81	-1.54259	0.000635578	Down	L8HW81_K_30	1.92075160459291	0.0097086	Up	Proteome_Down_Lactylome_Up
		L8I1U1	-1.55787	0.00043307	Down	L8I1U1_K_119	1.44398791759047	0.0486403	Up	Proteome_Down_Lactylome_Up
		L8I1U1	-1.55787	0.00043307	Down	L8I1U1_K_208	1.43966545616827	0.0198612	Up	Proteome_Down_Lactylome_Up
		L8I1U1	-1.55787	0.00043307	Down	L8I1U1_K_180	1.80991681142682	0.0221977	Up	Proteome_Down_Lactylome_Up
		L8I7X0	-1.07086	0.00527057	Down	L8I7X0_K_51	2.33339770257733	0.0125051	Up	Proteome_Down_Lactylome_Up
		L8I839	-4.49426	6.8524e-06	Down	L8I839_K_37	1.77729336135509	0.014506	Up	Proteome_Down_Lactylome_Up
		L8IA11	-2.64217	3.01966e-05	Down	L8IA11_K_109	2.3713554982528	0.0204174	Up	Proteome_Down_Lactylome_Up
		L8IC73	-1.40592	0.00348458	Down	L8IC73_K_95	1.29990592708862	0.00133598	Up	Proteome_Down_Lactylome_Up
		L8IC73	-1.40592	0.00348458	Down	L8IC73_K_82	2.64104864499041	0.00715316	Up	Proteome_Down_Lactylome_Up
		L8IC80	-0.677663	0.000290782	Down	L8IC80_K_140	2.29961503348622	0.00426419	Up	Proteome_Down_Lactylome_Up
		L8IC80	-0.677663	0.000290782	Down	L8IC80_K_569	2.37590411172058	0.000440869	Up	Proteome_Down_Lactylome_Up
		L8IC80	-0.677663	0.000290782	Down	L8IC80_K_565	2.41884566372995	0.0405146	Up	Proteome_Down_Lactylome_Up
		L8IC80	-0.677663	0.000290782	Down	L8IC80_K_302	1.79885142066171	0.00391533	Up	Proteome_Down_Lactylome_Up
		L8IC80	-0.677663	0.000290782	Down	L8IC80_K_145	2.25447660856111	0.0117419	Up	Proteome_Down_Lactylome_Up
		L8IC80	-0.677663	0.000290782	Down	L8IC80_K_290	1.40825687140915	0.0239425	Up	Proteome_Down_Lactylome_Up
		L8ICD6	-1.6135	0.000790467	Down	L8ICD6_K_184	1.36166680414798	0.00593876	Up	Proteome_Down_Lactylome_Up
		L8ICZ3	-1.19693	0.000340894	Down	L8ICZ3_K_363	1.70404761068398	0.00020562	Up	Proteome_Down_Lactylome_Up
		L8ICZ3	-1.19693	0.000340894	Down	L8ICZ3_K_90	2.31865435315216	6.32029e-05	Up	Proteome_Down_Lactylome_Up
		L8ICZ3	-1.19693	0.000340894	Down	L8ICZ3_K_234	1.08465163920368	0.0124492	Up	Proteome_Down_Lactylome_Up
		L8ICZ3	-1.19693	0.000340894	Down	L8ICZ3_K_404	2.6056757715684	0.00704124	Up	Proteome_Down_Lactylome_Up
		L8ICZ3	-1.19693	0.000340894	Down	L8ICZ3_K_396	1.15480675437987	0.0133946	Up	Proteome_Down_Lactylome_Up
		L8ICZ3	-1.19693	0.000340894	Down	L8ICZ3_K_73	2.26237741313932	0.00297606	Up	Proteome_Down_Lactylome_Up
		L8IFR5	-1.35444	0.00405951	Down	L8IFR5_K_223	0.89507770005461	0.0147823	Up	Proteome_Down_Lactylome_Up
		L8IFR5	-1.35444	0.00405951	Down	L8IFR5_K_80	0.943120341936434	0.0298668	Up	Proteome_Down_Lactylome_Up
		L8IFR5	-1.35444	0.00405951	Down	L8IFR5_K_100	1.49983291405601	0.0230895	Up	Proteome_Down_Lactylome_Up
		L8II38	-0.838627	0.00200533	Down	L8II38_K_340	2.3025751941057	0.00010678	Up	Proteome_Down_Lactylome_Up
		L8IPC3	-2.52919	3.97458e-06	Down	L8IPC3_K_1070	1.04341458483415	0.0228941	Up	Proteome_Down_Lactylome_Up
		L8IQT8	-0.658901	0.00123366	Down	L8IQT8_K_440	1.27925103828472	0.0112003	Up	Proteome_Down_Lactylome_Up
		L8IR03	-2.38663	5.12993e-05	Down	L8IR03_K_295	2.15405380415125	0.00590015	Up	Proteome_Down_Lactylome_Up
		L8IR22	-1.33747	0.00209005	Down	L8IR22_K_63	1.31299494501267	0.00709501	Up	Proteome_Down_Lactylome_Up
		L8IRG3	-2.64882	3.66869e-06	Down	L8IRG3_K_70	1.7167696586444	0.0439734	Up	Proteome_Down_Lactylome_Up
		L8IRX0	-1.28612	0.00510102	Down	L8IRX0_K_192	3.12117404060365	0.000874034	Up	Proteome_Down_Lactylome_Up
		L8IRX0	-1.28612	0.00510102	Down	L8IRX0_K_298	1.74055010882997	0.0381323	Up	Proteome_Down_Lactylome_Up
		L8IRX0	-1.28612	0.00510102	Down	L8IRX0_K_124	2.47376517986649	0.0135387	Up	Proteome_Down_Lactylome_Up
		L8IRX0	-1.28612	0.00510102	Down	L8IRX0_K_172	1.42810247532724	0.00233594	Up	Proteome_Down_Lactylome_Up
		L8J2H0	-1.10278	0.000448588	Down	L8J2H0_K_65	1.00323410172588	0.0498962	Up	Proteome_Down_Lactylome_Up
		L8J4D2	-0.849409	0.00417827	Down	L8J4D2_K_389	2.9335773175706	0.00364937	Up	Proteome_Down_Lactylome_Up
		L8HPF5	-1.17067	0.00518572	Down	L8HPF5_K_80	0.90111640628914	0.0452438	Up	Proteome_Down_Lactylome_Up
		L8HS63	-2.36062	2.68998e-05	Down	L8HS63_K_75	1.42325965544807	0.0104496	Up	Proteome_Down_Lactylome_Up
		L8HSK1	-1.49712	3.95538e-05	Down	L8HSK1_K_241	2.10886589032896	0.0259035	Up	Proteome_Down_Lactylome_Up
		L8HSK1	-1.49712	3.95538e-05	Down	L8HSK1_K_359	1.77788084046035	0.0274252	Up	Proteome_Down_Lactylome_Up
		L8HSK1	-1.49712	3.95538e-05	Down	L8HSK1_K_370	1.52199893790652	0.0180963	Up	Proteome_Down_Lactylome_Up
		L8HT60	-1.2485	0.00465116	Down	L8HT60_K_35	1.53519399033474	0.0164956	Up	Proteome_Down_Lactylome_Up
		L8HV51	-0.933033	0.000126916	Down	L8HV51_K_160	2.26641382186571	0.00288809	Up	Proteome_Down_Lactylome_Up
		L8HW35	-1.09649	0.00305896	Down	L8HW35_K_336	3.1218347831842	0.0186633	Up	Proteome_Down_Lactylome_Up
		L8HWZ2	-0.980744	0.00031799	Down	L8HWZ2_K_407	1.41125939056599	0.0476554	Up	Proteome_Down_Lactylome_Up
		L8HYU2	-1.28082	0.00197121	Down	L8HYU2_K_117	2.32128131439065	0.0377026	Up	Proteome_Down_Lactylome_Up
		L8HYW2	-5.57587	9.83306e-07	Down	L8HYW2_K_36	6.86014565655556	0.00478541	Up	Proteome_Down_Lactylome_Up
		L8HZW4	-1.14856	0.00110887	Down	L8HZW4_K_117	2.08013727876151	0.00479275	Up	Proteome_Down_Lactylome_Up
		L8I0Q7	-2.04146	2.52091e-05	Down	L8I0Q7_K_552	2.74418802634424	0.0141129	Up	Proteome_Down_Lactylome_Up
		L8I4D7	-1.88076	0.00489201	Down	L8I4D7_K_52	5.61435060395294	0.0026095	Up	Proteome_Down_Lactylome_Up
		L8I543	-1.76624	0.00188168	Down	L8I543_K_121	1.52517669087361	0.035478	Up	Proteome_Down_Lactylome_Up
		L8I543	-1.76624	0.00188168	Down	L8I543_K_53	2.12975618058043	0.0125705	Up	Proteome_Down_Lactylome_Up
		L8I5Z3	-1.65258	0.000298943	Down	L8I5Z3_K_714	1.09936220106847	0.0491395	Up	Proteome_Down_Lactylome_Up
		L8I631	-0.900206	0.00501086	Down	L8I631_K_8	3.53847011697825	0.00606544	Up	Proteome_Down_Lactylome_Up
		L8I631	-0.900206	0.00501086	Down	L8I631_K_29	2.52814779421209	0.0025752	Up	Proteome_Down_Lactylome_Up
		L8IEY1	-1.0378	0.0023422	Down	L8IEY1_K_203	1.24487031645913	0.045036	Up	Proteome_Down_Lactylome_Up
		L8IIF0	-0.861199	0.00320487	Down	L8IIF0_K_75	2.0994947760293	0.0176966	Up	Proteome_Down_Lactylome_Up
		L8IIF0	-0.861199	0.00320487	Down	L8IIF0_K_117	2.69293869389674	0.00230827	Up	Proteome_Down_Lactylome_Up
		L8IIF0	-0.861199	0.00320487	Down	L8IIF0_K_54	1.44716026119097	0.0149934	Up	Proteome_Down_Lactylome_Up
		L8IIU6	-1.36779	0.000539454	Down	L8IIU6_K_410	1.50502792986996	0.0475681	Up	Proteome_Down_Lactylome_Up
		L8IJV0	-1.43203	0.00150984	Down	L8IJV0_K_202	2.86787345163744	0.00544972	Up	Proteome_Down_Lactylome_Up
		L8IJV0	-1.43203	0.00150984	Down	L8IJV0_K_191	1.08926718385855	0.00377181	Up	Proteome_Down_Lactylome_Up
		L8IJV0	-1.43203	0.00150984	Down	L8IJV0_K_189	1.54563414342742	0.0042892	Up	Proteome_Down_Lactylome_Up
		L8IJV0	-1.43203	0.00150984	Down	L8IJV0_K_409	1.57699651431121	0.00572333	Up	Proteome_Down_Lactylome_Up
		L8IMH4	-1.04572	0.000239405	Down	L8IMH4_K_90	1.81875890840997	0.0167881	Up	Proteome_Down_Lactylome_Up
		L8IMZ8	-0.676102	0.0161598	Down	L8IMZ8_K_115	1.83715059275573	0.00184342	Up	Proteome_Down_Lactylome_Up
		L8IQ59	-1.00328	0.000644215	Down	L8IQ59_K_123	1.7193223869032	0.00621162	Up	Proteome_Down_Lactylome_Up
		L8IQW1	-1.34448	0.000200217	Down	L8IQW1_K_111	1.53494085085317	0.00569568	Up	Proteome_Down_Lactylome_Up
		L8IRN2	-4.05758	3.38894e-05	Down	L8IRN2_K_337	2.16176799143145	0.0317239	Up	Proteome_Down_Lactylome_Up
		L8IRN2	-4.05758	3.38894e-05	Down	L8IRN2_K_339	2.97548942457629	0.00843577	Up	Proteome_Down_Lactylome_Up
		L8ISP4	-1.67383	0.00184319	Down	L8ISP4_K_235	2.01604171768659	0.0296212	Up	Proteome_Down_Lactylome_Up
		L8ISP4	-1.67383	0.00184319	Down	L8ISP4_K_489	2.16260369556106	0.0116482	Up	Proteome_Down_Lactylome_Up
		L8IT18	-1.01361	0.00232626	Down	L8IT18_K_48	1.66800350970048	0.0203959	Up	Proteome_Down_Lactylome_Up
		L8ITE2	-0.881027	0.0339187	Down	L8ITE2_K_152	1.22093314030436	0.011387	Up	Proteome_Down_Lactylome_Up
		L8ITE2	-0.881027	0.0339187	Down	L8ITE2_K_142	0.984794300937568	0.0277265	Up	Proteome_Down_Lactylome_Up
		L8ITE2	-0.881027	0.0339187	Down	L8ITE2_K_69	1.96022040792257	0.0485135	Up	Proteome_Down_Lactylome_Up
		L8ITE2	-0.881027	0.0339187	Down	L8ITE2_K_10	1.13594224258518	0.00647251	Up	Proteome_Down_Lactylome_Up
		L8IVQ5	-1.1229	0.0122397	Down	L8IVQ5_K_107	2.64178744112885	0.0131397	Up	Proteome_Down_Lactylome_Up
		L8J014	-0.69255	0.0297062	Down	L8J014_K_54	2.29693552640447	0.0053201	Up	Proteome_Down_Lactylome_Up
		L8J3H9	-0.961796	0.00188121	Down	L8J3H9_K_69	0.899584955110968	0.00262944	Up	Proteome_Down_Lactylome_Up
		L8J3H9	-0.961796	0.00188121	Down	L8J3H9_K_139	1.32772375641792	0.0497138	Up	Proteome_Down_Lactylome_Up
		L8ICB7	0.731313723961455	0.00569521	Up	L8ICB7_K_999	-1.11788	0.038434	Down	Proteome_Up_Lactylome_Down
	Muscle vs. Heart	L8IBK4	-0.726792	0.00276313	Down	L8IBK4_K_6	1.00781979486988	0.0101081	Up	Proteome_Down_Lactylome_Up
		L8I2I9	-1.7164	0.0255748	Down	L8I2I9_K_57	2.17417263537124	0.0198364	Up	Proteome_Down_Lactylome_Up
		L8I839	-3.88458	0.000202153	Down	L8I839_K_604	5.46973623876386	0.00986722	Up	Proteome_Down_Lactylome_Up
		L8I839	-3.88458	0.000202153	Down	L8I839_K_187	5.93253675415232	0.0415286	Up	Proteome_Down_Lactylome_Up
		L8I839	-3.88458	0.000202153	Down	L8I839_K_37	4.77959876430149	0.0204493	Up	Proteome_Down_Lactylome_Up
		L8I8E6	-2.11568	0.00493431	Down	L8I8E6_K_100	5.03797952872127	0.00456926	Up	Proteome_Down_Lactylome_Up
		L8I8E6	-2.11568	0.00493431	Down	L8I8E6_K_251	3.52090632695907	0.00678034	Up	Proteome_Down_Lactylome_Up
		L8ILV6	-0.785757	0.0444752	Down	L8ILV6_K_43	2.92365518420036	0.0303608	Up	Proteome_Down_Lactylome_Up
		L8ILV6	-0.785757	0.0444752	Down	L8ILV6_K_120	2.62804648123888	0.00148175	Up	Proteome_Down_Lactylome_Up
		L8ILV6	-0.785757	0.0444752	Down	L8ILV6_K_91	3.16364696576914	0.00348055	Up	Proteome_Down_Lactylome_Up
		L8ILV6	-0.785757	0.0444752	Down	L8ILV6_K_18	2.49690576123664	0.00122174	Up	Proteome_Down_Lactylome_Up
		L8ILV6	-0.785757	0.0444752	Down	L8ILV6_K_113	1.6982801273343	0.0159734	Up	Proteome_Down_Lactylome_Up
		L8IRK6	-1.73047	0.0327632	Down	L8IRK6_K_127	1.84889982157731	0.00110911	Up	Proteome_Down_Lactylome_Up
		L8IY38	-0.95171	0.0108515	Down	L8IY38_K_13	0.719688212615319	0.00138146	Up	Proteome_Down_Lactylome_Up
		L8IY38	-0.95171	0.0108515	Down	L8IY38_K_128	0.719688212615319	0.00138146	Up	Proteome_Down_Lactylome_Up
		L8HTA8	-0.77779	0.0159676	Down	L8HTA8_K_89	4.20900074147571	0.000283914	Up	Proteome_Down_Lactylome_Up
		L8HYB5	-0.855874	0.0374599	Down	L8HYB5_K_60	1.24643207561457	0.0400616	Up	Proteome_Down_Lactylome_Up

## Sheet: Table S2
	Table S2. Differentially lysine-lactylated sites and their corresponding proteins in pairwise comparisons of yak tissues ( |log2FC| ≥ 0.585, adjusted P < 0.05).
	Protein accession	Position	Amino acid	liver/muscle Ratio	liver/muscle P value	Regulated Type		Protein accession	Position	Amino acid	liver/heart Ratio	liver/heart P value	Regulated Type		Protein accession	Position	Amino acid	muscle/heart Ratio	muscle/heart P value	Regulated Type
	L8HKR7	169	K	2.17149	0.0224328	Up		L8HKR7	169	K	2.61938	0.0457538	Up		L8HKT4	248	K	2.73275	0.0375153	Up
	L8HKT4	206	K	4.69784	0.0213298	Up		L8HKT4	206	K	14.7031	0.00464845	Up		L8HL28	71	K	3.73476	0.00723858	Up
	L8HKT4	248	K	3.7511	0.0278117	Up		L8HKT4	248	K	10.2508	0.0127192	Up		L8HL28	100	K	5.83861	0.00918121	Up
	L8HL28	100	K	2.35468	0.0239211	Up		L8HL28	71	K	5.67967	0.00387992	Up		L8HL28	108	K	2.60864	0.00837711	Up
	L8HL28	159	K	19.0014	0.00260629	Up		L8HL28	100	K	13.7481	0.00191049	Up		L8HL28	249	K	4.23224	0.0326858	Up
	L8HL28	322	K	2.95096	0.00574483	Up		L8HL28	108	K	4.7362	0.00269502	Up		L8HL28	322	K	3.3702	0.00307208	Up
	L8HL28	510	K	2.16091	0.0285104	Up		L8HL28	159	K	15.2728	0.00754448	Up		L8HL28	503	K	2.60674	0.0258599	Up
	L8HL28	527	K	2.07809	0.0417586	Up		L8HL28	249	K	5.71322	0.019218	Up		L8HL28	515	K	2.13743	0.0106112	Up
	L8HL28	529	K	2.54457	0.0127803	Up		L8HL28	322	K	9.94532	0.000605201	Up		L8HL28	529	K	2.27592	0.007855	Up
	L8HLD8	1710	K	5.64976	0.00566557	Up		L8HL28	503	K	3.97282	0.00358673	Up		L8HLJ8	180	K	2.52076	0.0427773	Up
	L8HM30	101	K	12.8818	0.00400095	Up		L8HL28	510	K	3.2195	0.00581287	Up		L8HLJ8	440	K	3.09398	0.0378922	Up
	L8HM30	161	K	16.4154	0.00221874	Up		L8HL28	515	K	2.86476	0.00593156	Up		L8HNU8	181	K	4.44393	0.00155544	Up
	L8HN10	433	K	4.58887	0.0122223	Up		L8HL28	527	K	3.86511	0.000407671	Up		L8HP78	278	K	2.2753	0.00403632	Up
	L8HNN2	501	K	2.83692	0.00763743	Up		L8HL28	529	K	5.79125	0.000853752	Up		L8HP99	52	K	5.50758	0.0282923	Up
	L8HNQ1	93	K	5.96243	0.00155947	Up		L8HLD8	1221	K	7.01253	0.0209964	Up		L8HPF5	80	K	2.80536	0.0368706	Up
	L8HNR8	304	K	2.82651	0.0318482	Up		L8HLD8	1710	K	11.5319	0.00213827	Up		L8HPP6	98	K	3.12735	0.0128291	Up
	L8HNT9	98	K	5.70977	0.0147297	Up		L8HLP9	163	K	3.92674	0.0255111	Up		L8HPP6	117	K	3.92461	0.0412301	Up
	L8HP78	77	K	3.55737	0.0363956	Up		L8HLP9	168	K	4.50789	0.010949	Up		L8HPP6	139	K	2.99301	0.02484	Up
	L8HP78	154	K	14.5112	0.00745066	Up		L8HLP9	172	K	3.85182	0.0238897	Up		L8HPP6	143	K	3.83778	0.00462077	Up
	L8HP78	170	K	3.96496	0.00161633	Up		L8HM30	11	K	8.66909	0.00164443	Up		L8HPP6	165	K	1.57553	0.0498113	Up
	L8HP78	278	K	2.51449	0.0032636	Up		L8HM30	95	K	9.24304	0.000600923	Up		L8HPV1	161	K	2.99598	0.0173691	Up
	L8HP78	456	K	3.83883	0.00387848	Up		L8HM30	101	K	25.1011	0.00383948	Up		L8HQ11	1752	K	2.69754	0.0058617	Up
	L8HPL3	828	K	5.97864	0.00906436	Up		L8HM30	161	K	21.7792	0.000905472	Up		L8HQ97	272	K	3.37197	0.0159363	Up
	L8HPP6	98	K	2.49355	0.0204075	Up		L8HMM9	80	K	4.61151	0.00561092	Up		L8HQ97	407	K	3.3938	0.00451271	Up
	L8HPP6	131	K	10.7316	0.0107983	Up		L8HMM9	85	K	3.25959	0.0433003	Up		L8HQ97	657	K	5.48635	0.0488183	Up
	L8HPP6	139	K	2.76325	0.00198047	Up		L8HMQ7	187	K	6.80525	0.00159385	Up		L8HQ97	762	K	6.20277	0.019659	Up
	L8HPP6	151	K	4.35841	0.0105983	Up		L8HMQ7	285	K	6.22686	0.0100898	Up		L8HQ97	963	K	14.5447	0.00869876	Up
	L8HPP6	165	K	2.5935	0.00359379	Up		L8HMQ7	310	K	10.2125	0.00720483	Up		L8HQ97	1173	K	6.86521	0.0036744	Up
	L8HPR0	237	K	3.18407	0.011595	Up		L8HMQ9	141	K	8.59917	0.0186076	Up		L8HQ97	1374	K	4.88822	0.00286732	Up
	L8HPV1	53	K	4.46379	0.0324602	Up		L8HN10	56	K	12.8881	0.00219582	Up		L8HQ97	1390	K	3.6262	0.00573451	Up
	L8HQB5	11	K	3.19477	0.00335424	Up		L8HN10	69	K	5.42829	0.000556221	Up		L8HQ97	1458	K	4.41318	0.00263479	Up
	L8HQB5	48	K	5.86361	0.0050598	Up		L8HN10	305	K	6.33254	0.023624	Up		L8HQ97	1460	K	1.89828	0.0284601	Up
	L8HQB5	52	K	9.68514	0.000853732	Up		L8HN10	424	K	10.174	0.000708532	Up		L8HQ97	1580	K	2.83086	0.0315603	Up
	L8HQB5	64	K	3.84988	0.0128363	Up		L8HN10	433	K	4.0106	3.11087e-05	Up		L8HQ97	1768	K	7.63473	0.00769127	Up
	L8HQE7	132	K	4.79518	0.00743747	Up		L8HNG3	141	K	7.30773	0.00810672	Up		L8HQ97	1917	K	6.82758	0.00420177	Up
	L8HQM1	52	K	4.72466	0.0390638	Up		L8HNM2	137	K	2.62103	0.0382075	Up		L8HQB5	11	K	1.96258	0.0243236	Up
	L8HR42	297	K	2.13178	0.0338966	Up		L8HNN2	103	K	21.1965	2.47343e-05	Up		L8HQB5	48	K	3.22652	0.0390134	Up
	L8HR74	255	K	33.6241	0.00246739	Up		L8HNN2	346	K	21.0374	0.000621716	Up		L8HQB5	52	K	2.88613	0.0287291	Up
	L8HRA0	10	K	4.26693	0.0079994	Up		L8HNN2	501	K	5.06972	0.0137905	Up		L8HR42	335	K	1.53432	0.0226353	Up
	L8HRA1	63	K	7.74519	0.0132255	Up		L8HNQ1	91	K	9.76142	0.00391735	Up		L8HR74	255	K	4.97815	0.00575824	Up
	L8HRA1	152	K	9.80512	0.0181489	Up		L8HNQ1	93	K	11.422	0.00578978	Up		L8HRA1	230	K	2.59902	0.0237394	Up
	L8HRA1	185	K	7.29949	0.0157416	Up		L8HNR8	152	K	8.20372	0.0257908	Up		L8HRG2	243	K	5.84727	0.0172998	Up
	L8HRA1	230	K	2.34621	0.0095461	Up		L8HNR8	304	K	10.5497	0.00589755	Up		L8HRG2	256	K	6.42702	0.00458114	Up
	L8HRL8	59	K	3.43962	0.049258	Up		L8HNT9	98	K	5.74016	0.00943598	Up		L8HRG2	712	K	3.34511	0.0396008	Up
	L8HRZ4	6	K	3.34978	0.000871964	Up		L8HP78	77	K	3.03842	0.0380012	Up		L8HRL8	121	K	1.71862	0.0490609	Up
	L8HRZ4	47	K	1.6956	0.0359727	Up		L8HP78	154	K	15.3312	0.000882807	Up		L8HRN2	63	K	2.76972	0.0153524	Up
	L8HRZ4	86	K	3.21969	0.000889646	Up		L8HP78	170	K	4.05836	0.00172669	Up		L8HRZ4	121	K	1.61645	0.0282412	Up
	L8HRZ4	109	K	5.21059	0.0140831	Up		L8HP78	278	K	5.72122	0.000203685	Up		L8HS63	27	K	2.51492	0.00577758	Up
	L8HRZ4	117	K	3.43512	0.0142948	Up		L8HP78	421	K	3.11598	0.0142867	Up		L8HSK1	241	K	4.19546	0.0306107	Up
	L8HRZ4	121	K	4.02272	0.004605	Up		L8HP78	456	K	4.94725	0.000709048	Up		L8HT20	63	K	1.92052	0.0102591	Up
	L8HS63	27	K	2.63834	0.0221524	Up		L8HP99	42	K	2.71848	0.00503757	Up		L8HT60	35	K	1.68422	0.0299988	Up
	L8HS63	63	K	5.78479	0.00558181	Up		L8HPF5	80	K	4.26833	0.00233814	Up		L8HTA8	89	K	33.3002	0.000372179	Up
	L8HS63	75	K	5.48273	0.0182928	Up		L8HPG7	96	K	11.6168	0.003998	Up		L8HTI2	25	K	1.68076	0.0454728	Up
	L8HS63	278	K	3.31378	0.0100746	Up		L8HPL3	828	K	9.97193	0.00131325	Up		L8HTQ5	43	K	2.37938	0.0203081	Up
	L8HSK1	359	K	4.74534	0.0185596	Up		L8HPP6	98	K	7.79821	0.0039504	Up		L8HTQ9	51	K	3.04044	0.0437446	Up
	L8HSK1	370	K	3.3319	0.00200548	Up		L8HPP6	117	K	5.65266	0.0131491	Up		L8HU89	80	K	3.93394	0.00884161	Up
	L8HSL1	79	K	5.24933	0.0191683	Up		L8HPP6	120	K	13.1912	0.0246187	Up		L8HU89	276	K	4.2001	0.0077247	Up
	L8HSL1	214	K	4.13456	0.0279948	Up		L8HPP6	131	K	13.2014	0.00660175	Up		L8HU89	426	K	4.61366	0.00477737	Up
	L8HSP5	394	K	7.69868	0.00028847	Up		L8HPP6	139	K	8.27045	0.00200044	Up		L8HUN2	26	K	3.73682	0.0468207	Up
	L8HT20	63	K	5.33797	0.00640779	Up		L8HPP6	151	K	10.1624	0.0210362	Up		L8HUN2	72	K	2.97164	0.0158761	Up
	L8HT20	72	K	4.78119	0.000216174	Up		L8HPP6	165	K	4.08613	0.00506131	Up		L8HUN2	100	K	2.77705	0.0202059	Up
	L8HT20	78	K	11.5337	0.00715101	Up		L8HPP6	236	K	6.73569	0.00206403	Up		L8HUN2	164	K	2.75775	0.00367189	Up
	L8HT20	95	K	3.34554	0.0191734	Up		L8HPP6	243	K	5.56015	0.0070309	Up		L8HUQ0	718	K	4.63911	0.0228982	Up
	L8HT20	109	K	4.35899	0.00560786	Up		L8HPQ3	35	K	4.52494	0.045848	Up		L8HUR3	44	K	2.49662	0.00523472	Up
	L8HT20	117	K	3.93226	0.00259204	Up		L8HPR0	237	K	5.29975	0.00120416	Up		L8HVB2	92	K	2.742	0.0247753	Up
	L8HT60	33	K	15.6338	0.0211917	Up		L8HPV1	53	K	3.81755	0.0468099	Up		L8HVM3	1894	K	12.4813	0.012648	Up
	L8HT60	35	K	4.09425	0.00289174	Up		L8HQB5	11	K	6.27	0.00131259	Up		L8HVY9	439	K	1.92065	0.00876495	Up
	L8HT60	92	K	2.06673	0.0124046	Up		L8HQB5	48	K	18.919	0.0018193	Up		L8HW20	294	K	3.81197	0.00194925	Up
	L8HTA3	58	K	3.98353	0.0380315	Up		L8HQB5	52	K	27.9526	0.000620744	Up		L8HW35	312	K	1.93557	0.0449449	Up
	L8HTE7	181	K	8.90219	0.0151805	Up		L8HQB5	64	K	6.0288	0.00358314	Up		L8HW49	17	K	5.89168	0.0044103	Up
	L8HTI2	25	K	3.68357	0.00036296	Up		L8HQB5	74	K	7.06686	0.0314717	Up		L8HW49	22	K	8.36913	0.0073407	Up
	L8HTI2	44	K	4.97518	0.0203127	Up		L8HQE7	132	K	9.93599	0.00329671	Up		L8HW49	57	K	4.64759	0.00202429	Up
	L8HTI2	614	K	3.06861	0.0209565	Up		L8HQM1	52	K	10.7615	0.0212074	Up		L8HW49	70	K	4.08818	0.0478456	Up
	L8HTI2	712	K	3.89076	0.00442258	Up		L8HR42	289	K	3.68272	0.0397946	Up		L8HW49	86	K	8.28154	0.000929123	Up
	L8HTI2	723	K	2.11805	0.00172837	Up		L8HR42	297	K	4.11736	0.00371515	Up		L8HW49	91	K	3.95904	0.00301462	Up
	L8HTI2	753	K	4.37682	0.00837763	Up		L8HR74	255	K	167.386	6.58179e-05	Up		L8HW49	106	K	13.4512	0.00149598	Up
	L8HTI2	759	K	16.5389	0.0140886	Up		L8HRA0	10	K	3.17938	0.00759145	Up		L8HW49	160	K	3.39741	0.0310576	Up
	L8HTM3	161	K	5.55601	0.0289574	Up		L8HRA1	63	K	17.222	0.00427669	Up		L8HW81	30	K	3.88469	0.0137909	Up
	L8HTM3	170	K	9.05874	0.0234734	Up		L8HRA1	152	K	25.711	0.00597924	Up		L8HW81	105	K	3.00666	0.0276055	Up
	L8HTQ5	96	K	2.99346	0.0435884	Up		L8HRA1	185	K	15.2072	0.00231951	Up		L8HW81	146	K	4.32821	0.0234497	Up
	L8HTQ5	147	K	2.18536	0.0155449	Up		L8HRA1	230	K	6.09785	0.00255018	Up		L8HW81	158	K	2.6628	0.0169659	Up
	L8HTQ5	166	K	2.28166	0.0261165	Up		L8HRJ5	93	K	31.6625	0.00131155	Up		L8HW81	382	K	2.55576	0.0115326	Up
	L8HTR2	181	K	1.86775	0.0366443	Up		L8HRL8	138	K	4.53512	0.00909506	Up		L8HW90	819	K	2.49287	0.00792104	Up
	L8HTX7	53	K	4.47856	0.00767127	Up		L8HRM3	274	K	8.05947	0.0186113	Up		L8HW90	1358	K	2.37766	0.00221927	Up
	L8HUI9	8	K	4.92028	0.0122692	Up		L8HRR4	618	K	3.68425	0.0288834	Up		L8HW90	1462	K	2.75239	0.0271675	Up
	L8HUQ0	310	K	2.37725	0.0126705	Up		L8HRU2	116	K	1.84198	0.0259181	Up		L8HWA2	89	K	1.8635	0.0127159	Up
	L8HUQ0	670	K	5.07703	0.0217289	Up		L8HRZ4	6	K	4.45187	0.000425184	Up		L8HWA2	94	K	2.08263	0.00857681	Up
	L8HUQ0	824	K	7.2931	0.00950968	Up		L8HRZ4	47	K	4.02399	0.00418449	Up		L8HWA2	109	K	1.51748	0.0052205	Up
	L8HUQ0	1419	K	6.22597	0.0159089	Up		L8HRZ4	86	K	3.18015	0.00132571	Up		L8HWA2	117	K	2.46153	0.0231021	Up
	L8HUR3	44	K	2.33442	0.0485686	Up		L8HRZ4	109	K	8.75241	0.00163197	Up		L8HWA2	144	K	1.96811	0.0105645	Up
	L8HUR3	111	K	8.58797	0.00943335	Up		L8HRZ4	117	K	3.69598	0.0157023	Up		L8HWR0	625	K	3.91527	0.00139083	Up
	L8HV51	122	K	3.8903	0.000114562	Up		L8HRZ4	121	K	6.50252	0.000157709	Up		L8HWR0	703	K	1.67948	0.0345411	Up
	L8HV51	160	K	4.30497	0.00119019	Up		L8HS22	76	K	8.8863	0.00379289	Up		L8HX80	327	K	2.77726	0.01011	Up
	L8HV87	159	K	6.55122	0.0286488	Up		L8HS63	27	K	6.63523	0.00137557	Up		L8HX92	70	K	3.65178	0.00496161	Up
	L8HVB2	92	K	2.6622	0.0112858	Up		L8HS63	63	K	5.71532	0.00408886	Up		L8HXP8	96	K	3.58714	0.00974807	Up
	L8HVM3	1468	K	6.25383	0.0193882	Up		L8HS63	75	K	13.9006	0.000520966	Up		L8HXP8	179	K	3.70012	0.0158238	Up
	L8HVM3	1894	K	2.90673	0.00168843	Up		L8HS63	162	K	2.1936	0.0485641	Up		L8HXP8	186	K	4.78718	0.00703903	Up
	L8HVT7	395	K	2.99511	0.0325478	Up		L8HS63	278	K	3.43286	0.00168946	Up		L8HXP8	193	K	4.8688	0.00744168	Up
	L8HVY9	439	K	2.72729	0.0116603	Up		L8HSK1	241	K	12.1451	0.00489832	Up		L8HXP8	225	K	4.06939	0.00356317	Up
	L8HW00	109	K	3.60523	0.0495188	Up		L8HSK1	359	K	9.50938	0.00425963	Up		L8HXP8	231	K	4.80645	0.018938	Up
	L8HW35	336	K	9.31233	0.00673173	Up		L8HSK1	370	K	7.88392	0.00213685	Up		L8HXT3	103	K	21.5491	0.00496934	Up
	L8HW75	280	K	10.604	0.0171972	Up		L8HSL1	79	K	3.42084	0.0470729	Up		L8HY29	192	K	2.46107	0.0396738	Up
	L8HW81	30	K	2.72249	0.00878528	Up		L8HSL1	123	K	6.42278	0.0122202	Up		L8HY47	102	K	2.58968	0.0359068	Up
	L8HW81	250	K	3.67246	0.0276758	Up		L8HSL1	125	K	4.9981	0.00158395	Up		L8HY47	137	K	2.0514	0.0226738	Up
	L8HW81	382	K	2.42892	0.0161759	Up		L8HSL1	214	K	4.44255	0.00641912	Up		L8HYB5	60	K	4.80541	0.020748	Up
	L8HW90	18	K	7.03587	0.0119598	Up		L8HSL1	275	K	7.99353	0.00302122	Up		L8HYB5	131	K	4.95127	0.0169564	Up
	L8HW90	819	K	2.26626	0.010865	Up		L8HSL1	348	K	4.60872	0.0127144	Up		L8HYJ7	214	K	3.08262	0.00998328	Up
	L8HW90	1314	K	14.747	0.0109925	Up		L8HSQ2	20	K	4.24499	0.0252008	Up		L8HYJ7	748	K	5.26882	0.000163215	Up
	L8HW90	1399	K	4.72245	0.0168099	Up		L8HSW7	60	K	43.9979	0.00648386	Up		L8HYJ7	752	K	4.26049	0.0215084	Up
	L8HW90	1462	K	3.66663	0.00272128	Up		L8HT20	32	K	3.11669	0.0247068	Up		L8HYQ8	224	K	2.12295	0.0226203	Up
	L8HW90	1482	K	17.2417	0.0241079	Up		L8HT20	63	K	10.2517	0.000349553	Up		L8HYQ8	273	K	2.9888	0.0281117	Up
	L8HWD4	211	K	7.576	0.0246403	Up		L8HT20	72	K	4.12793	0.0015167	Up		L8HYW2	114	K	4.34108	0.000647473	Up
	L8HWR0	126	K	3.22198	0.0345504	Up		L8HT20	78	K	13.6734	0.00686414	Up		L8HYW2	503	K	2.7171	0.0226773	Up
	L8HWR0	327	K	3.50578	0.0241409	Up		L8HT20	109	K	6.24764	0.00209575	Up		L8HYW2	525	K	3.64261	0.0441826	Up
	L8HWR0	625	K	2.29029	0.0117453	Up		L8HT20	117	K	1.92427	0.0136023	Up		L8HYW2	966	K	3.40772	0.0156823	Up
	L8HWR0	703	K	5.05005	0.00482183	Up		L8HT60	33	K	13.6522	0.0165209	Up		L8HYW2	1363	K	7.7963	0.00227942	Up
	L8HX64	287	K	5.69012	0.0349106	Up		L8HT60	35	K	6.89561	0.00165143	Up		L8HYW2	1434	K	3.20631	0.0491401	Up
	L8HXA0	312	K	13.3133	0.000187238	Up		L8HT60	92	K	2.51251	0.00939954	Up		L8HYW2	1443	K	3.60554	0.00393434	Up
	L8HXP8	96	K	2.77189	0.00728744	Up		L8HT80	712	K	10.6985	0.00466155	Up		L8HYW2	2012	K	2.97256	0.0465207	Up
	L8HXP8	193	K	2.65709	0.0171415	Up		L8HTA3	58	K	6.19329	0.0242034	Up		L8HYW2	2107	K	3.3237	0.023765	Up
	L8HXR5	32	K	9.63713	0.00613068	Up		L8HTE7	181	K	16.3889	0.00132967	Up		L8HYW2	2627	K	2.57304	0.0280184	Up
	L8HXR5	78	K	7.89556	0.000727098	Up		L8HTE7	204	K	9.08257	0.000618223	Up		L8HYW2	2700	K	4.24372	0.0196307	Up
	L8HXT3	89	K	8.62449	0.00285498	Up		L8HTI2	25	K	6.19121	0.000434873	Up		L8HZH7	15	K	2.85646	0.0439327	Up
	L8HXW6	391	K	6.13501	0.0187872	Up		L8HTI2	44	K	12.1147	0.00699463	Up		L8HZH7	59	K	2.73773	0.0411346	Up
	L8HY47	137	K	20.052	0.000197599	Up		L8HTI2	540	K	3.16702	0.0193056	Up		L8HZL1	180	K	2.81119	0.0301263	Up
	L8HY69	61	K	2.46808	0.0408371	Up		L8HTI2	546	K	3.53399	0.00619208	Up		L8HZX2	157	K	2.45743	0.0299924	Up
	L8HY69	66	K	3.93493	0.00287661	Up		L8HTI2	712	K	7.81984	0.00256373	Up		L8I0N8	47	K	3.78823	0.00172404	Up
	L8HYB5	22	K	5.40595	0.00159661	Up		L8HTI2	723	K	2.25749	0.00647703	Up		L8I0N8	107	K	1.85424	0.0342764	Up
	L8HYJ7	748	K	13.7624	0.000114223	Up		L8HTI2	753	K	4.6218	0.00414987	Up		L8I0N8	114	K	5.83113	0.00760157	Up
	L8HYJ8	98	K	13.8597	0.00746661	Up		L8HTI2	759	K	22.5032	0.0034829	Up		L8I0N8	135	K	6.18285	0.00242792	Up
	L8HYQ8	73	K	11.6695	0.000286381	Up		L8HTM3	161	K	6.67634	0.015293	Up		L8I0N8	147	K	6.37564	0.00559333	Up
	L8HYQ8	224	K	3.57845	9.79575e-05	Up		L8HTM3	170	K	13.2795	0.00963901	Up		L8I0N8	158	K	5.25034	0.0320191	Up
	L8HYQ8	226	K	33.9602	0.00187692	Up		L8HTQ5	43	K	2.71417	0.0334924	Up		L8I0V6	10	K	2.78843	0.0307661	Up
	L8HYQ8	273	K	3.55585	0.0107362	Up		L8HTQ5	96	K	5.76177	0.00560772	Up		L8I114	88	K	2.12832	0.0449151	Up
	L8HYQ8	285	K	9.6564	0.000239661	Up		L8HTQ5	147	K	3.44173	0.000190623	Up		L8I114	710	K	1.74857	0.00545179	Up
	L8HYQ8	310	K	35.9389	0.00699049	Up		L8HTQ5	166	K	2.07345	0.020392	Up		L8I1A2	52	K	2.17732	0.0385222	Up
	L8HYW2	36	K	6177.59	0.0340176	Up		L8HTX7	53	K	5.50378	0.0115686	Up		L8I1A2	141	K	4.45126	0.0152332	Up
	L8HZA7	220	K	2.78592	0.00787667	Up		L8HUI9	8	K	3.68725	0.0118501	Up		L8I1G3	102	K	2.75902	0.0172425	Up
	L8HZA7	223	K	1.94791	0.026566	Up		L8HUK8	142	K	3.89876	0.039185	Up		L8I1G3	257	K	7.23013	0.04679	Up
	L8HZA7	228	K	3.19323	0.00379983	Up		L8HUQ0	39	K	7.01327	0.00339396	Up		L8I1H1	131	K	1.96942	0.0164168	Up
	L8HZA7	232	K	10.8611	0.00593224	Up		L8HUQ0	229	K	3.83919	0.031906	Up		L8I1M9	110	K	2.9213	0.0238611	Up
	L8HZA7	309	K	2.72013	0.00188879	Up		L8HUQ0	274	K	4.58693	0.0170537	Up		L8I1M9	114	K	3.95189	0.0108897	Up
	L8HZA7	318	K	2.46174	0.00233832	Up		L8HUQ0	310	K	3.82995	0.0224132	Up		L8I1M9	163	K	3.84076	0.0231177	Up
	L8HZH6	58	K	6.24024	0.00217052	Up		L8HUQ0	312	K	2.48247	0.00147512	Up		L8I1M9	183	K	2.5018	0.00761396	Up
	L8HZH6	168	K	4.89067	0.000374895	Up		L8HUQ0	441	K	7.92532	0.00296906	Up		L8I1M9	214	K	6.52814	0.0039463	Up
	L8HZH6	178	K	4.20406	0.0134207	Up		L8HUQ0	670	K	7.67742	0.000589935	Up		L8I1M9	309	K	3.03439	0.00365265	Up
	L8HZL1	180	K	3.33923	0.0407141	Up		L8HUQ0	718	K	6.7479	0.0184306	Up		L8I1M9	314	K	6.54913	0.0201536	Up
	L8HZP4	113	K	28.4697	0.00191541	Up		L8HUQ0	814	K	12.6489	0.00244957	Up		L8I1M9	318	K	3.53876	0.00751291	Up
	L8HZW4	117	K	4.74253	0.00173424	Up		L8HUQ0	824	K	16.4932	0.00479171	Up		L8I1M9	546	K	4.53894	0.00373699	Up
	L8I022	2561	K	2.72912	0.0262801	Up		L8HUQ0	1419	K	11.7611	0.00197338	Up		L8I1U1	152	K	2.15915	0.0130358	Up
	L8I092	160	K	6.10692	0.0437926	Up		L8HUQ0	1865	K	9.55877	0.00108678	Up		L8I1U1	161	K	2.97148	0.0258444	Up
	L8I0G6	64	K	4.01173	0.00750026	Up		L8HUQ0	2009	K	4.1872	0.0126615	Up		L8I1U1	180	K	2.65602	0.0192229	Up
	L8I0G6	205	K	9.2013	0.000670996	Up		L8HUQ0	2061	K	4.54755	0.0137245	Up		L8I1U1	208	K	2.34364	0.0043227	Up
	L8I0H3	57	K	12.2641	0.00172397	Up		L8HUQ0	2072	K	6.48742	0.000582041	Up		L8I1U1	306	K	1.89885	0.0335799	Up
	L8I0H3	80	K	9.97669	0.00155378	Up		L8HUQ0	2430	K	4.49506	0.00468325	Up		L8I1W8	317	K	1.82766	0.00733969	Up
	L8I0H3	123	K	27.6627	0.00316993	Up		L8HUR3	44	K	5.82816	0.000963148	Up		L8I240	242	K	5.89506	0.032644	Up
	L8I0M2	74	K	3.57939	0.00476524	Up		L8HUR3	111	K	30.1933	0.00579347	Up		L8I2H5	218	K	4.13583	0.00798855	Up
	L8I0M8	128	K	10.8376	0.0213925	Up		L8HUR3	113	K	4.17563	0.0354817	Up		L8I2H5	227	K	3.01502	0.0225114	Up
	L8I0Q7	552	K	18.5248	0.0184137	Up		L8HUT3	294	K	4.45962	0.0157932	Up		L8I2H5	236	K	23.1991	0.000972424	Up
	L8I0V6	10	K	7.03801	0.00153672	Up		L8HV51	122	K	8.13613	0.0237853	Up		L8I2I9	57	K	15.5029	0.0270734	Up
	L8I114	88	K	5.33615	0.00770347	Up		L8HV51	160	K	9.22468	0.000605235	Up		L8I3V9	215	K	2.8186	0.0446837	Up
	L8I114	299	K	2.36192	0.0404842	Up		L8HV87	159	K	16.009	0.00187728	Up		L8I3V9	450	K	2.29262	0.0243855	Up
	L8I1A2	52	K	5.27539	0.00397846	Up		L8HVB2	92	K	7.29976	0.000855615	Up		L8I448	59	K	4.17049	0.0149261	Up
	L8I1A2	141	K	2.39592	0.0389893	Up		L8HVB2	235	K	4.50409	0.00527078	Up		L8I4M2	215	K	2.19871	0.0428181	Up
	L8I1H1	131	K	2.3967	0.00116594	Up		L8HVB2	299	K	9.03912	0.000396925	Up		L8I4U5	151	K	7.32552	0.0121055	Up
	L8I1H1	139	K	2.90502	0.0365388	Up		L8HVK7	64	K	3.55954	0.0372002	Up		L8I543	53	K	2.50075	0.0383081	Up
	L8I1H1	244	K	3.80903	0.025362	Up		L8HVM3	659	K	6.63769	0.000264738	Up		L8I5F2	236	K	3.79614	0.0335362	Up
	L8I1H1	249	K	4.03646	0.00846797	Up		L8HVM3	1468	K	3.5945	0.0151751	Up		L8I5F2	335	K	2.76625	0.0151777	Up
	L8I1U1	119	K	3.42809	0.0298064	Up		L8HVM3	1630	K	4.77007	0.0210215	Up		L8I5I1	133	K	2.58691	0.00173063	Up
	L8I1U1	180	K	4.12789	0.000547334	Up		L8HVM3	1894	K	36.2799	1.55089e-05	Up		L8I6P8	162	K	4.0697	0.0320593	Up
	L8I1U1	208	K	3.52567	0.000944214	Up		L8HVM3	2007	K	7.32004	0.00341997	Up		L8I6Q4	12	K	1.84828	0.043368	Up
	L8I1U1	306	K	2.46058	0.0283009	Up		L8HVM6	163	K	4.68238	0.00817574	Up		L8I6Q4	71	K	3.79758	0.00472817	Up
	L8I1W8	153	K	10.1286	0.00719516	Up		L8HVT7	282	K	3.4613	0.0260149	Up		L8I6T0	82	K	2.79881	0.00640791	Up
	L8I1W8	181	K	3.2594	0.0233772	Up		L8HVT7	395	K	6.10576	0.0033739	Up		L8I6T0	96	K	2.14452	0.0453461	Up
	L8I1W8	202	K	3.81821	0.0223754	Up		L8HVY9	114	K	6.60219	0.0198819	Up		L8I6T0	188	K	3.00579	0.013109	Up
	L8I1W8	247	K	18.3477	0.000837884	Up		L8HVY9	439	K	5.23819	0.00116719	Up		L8I6T0	257	K	3.61134	0.0150611	Up
	L8I1W8	286	K	4.92073	0.00419579	Up		L8HW00	109	K	7.28265	0.00164815	Up		L8I6T0	304	K	1.68468	0.0240418	Up
	L8I1W8	317	K	2.32741	0.00584466	Up		L8HW35	312	K	4.82463	0.0138889	Up		L8I6T0	485	K	3.03105	0.000175443	Up
	L8I234	59	K	24.9395	0.00631759	Up		L8HW35	336	K	20.0086	0.00358877	Up		L8I6T0	678	K	2.52488	0.0326788	Up
	L8I240	242	K	2.35764	0.0423604	Up		L8HW75	30	K	8.12605	0.00036309	Up		L8I6T0	715	K	2.9979	0.0361412	Up
	L8I2H5	119	K	2.47139	0.0204768	Up		L8HW75	38	K	5.23595	0.00137523	Up		L8I6U3	786	K	3.6437	0.000947311	Up
	L8I2H5	218	K	2.42098	0.00467068	Up		L8HW75	40	K	47.9452	0.000294871	Up		L8I6W7	368	K	2.08961	0.029193	Up
	L8I2H5	227	K	4.12545	0.00188656	Up		L8HW75	136	K	3.15957	0.00298814	Up		L8I798	400	K	2.32065	0.0218267	Up
	L8I2I9	359	K	4.29348	0.031177	Up		L8HW75	280	K	18.9108	0.0015756	Up		L8I7E8	30	K	2.20254	0.00604969	Up
	L8I358	293	K	6.65343	0.0100922	Up		L8HW81	30	K	10.576	0.00174849	Up		L8I7H2	181	K	5.45831	0.00489655	Up
	L8I3V9	43	K	9.26982	0.019035	Up		L8HW81	146	K	5.62552	0.00159461	Up		L8I7H2	195	K	3.72341	0.0128617	Up
	L8I3W0	21	K	9.1648	0.00828949	Up		L8HW81	158	K	4.34455	0.00374166	Up		L8I7U3	44	K	1.85991	0.0438866	Up
	L8I448	7	K	1.92549	0.0400492	Up		L8HW81	250	K	5.66033	0.0157435	Up		L8I839	37	K	484.583	0.00314047	Up
	L8I4B2	108	K	10.924	0.00636831	Up		L8HW81	382	K	6.20774	0.00158529	Up		L8I839	187	K	1024.35	0.01189	Up
	L8I4D7	52	K	62.3658	0.00846303	Up		L8HW90	18	K	15.5849	0.000491047	Up		L8I839	604	K	794.712	0.00198618	Up
	L8I536	92	K	3.0248	0.039756	Up		L8HW90	819	K	5.64951	0.00043185	Up		L8I841	500	K	2.85774	0.0471385	Up
	L8I543	53	K	6.01601	0.00181919	Up		L8HW90	1314	K	64.8667	0.00113278	Up		L8I841	674	K	2.69866	0.0105855	Up
	L8I543	121	K	4.53975	0.000701242	Up		L8HW90	1358	K	3.18308	0.0198081	Up		L8I8A8	110	K	2.01726	0.0278029	Up
	L8I5A7	189	K	6.32947	0.00352698	Up		L8HW90	1462	K	10.092	0.00110169	Up		L8I8E6	100	K	159.938	0.00198248	Up
	L8I5F2	335	K	8.51283	0.000169576	Up		L8HW90	1482	K	25.4699	0.00477851	Up		L8I8E6	251	K	55.8351	0.00164737	Up
	L8I5F2	388	K	8.06756	0.001313	Up		L8HWD4	61	K	7.30176	0.00430962	Up		L8I8N9	114	K	4.68219	0.0220143	Up
	L8I5F2	401	K	8.84887	0.00559001	Up		L8HWD4	174	K	2.63972	0.00371915	Up		L8I8N9	172	K	3.25884	0.00838153	Up
	L8I5I1	133	K	3.32211	0.00031507	Up		L8HWD4	211	K	15.1236	0.00611869	Up		L8I8N9	196	K	2.44528	0.0299357	Up
	L8I5I1	207	K	9.81471	0.0129727	Up		L8HWR0	126	K	5.22015	0.00221861	Up		L8I8N9	233	K	5.1074	0.043971	Up
	L8I5I1	435	K	5.31353	0.0048179	Up		L8HWR0	155	K	3.82411	0.0155812	Up		L8I8N9	249	K	5.0719	0.0119102	Up
	L8I5I1	494	K	4.59304	0.0257068	Up		L8HWR0	195	K	2.22819	0.0301498	Up		L8I8N9	257	K	4.01483	0.00287383	Up
	L8I5I1	531	K	5.81327	0.00112964	Up		L8HWR0	327	K	6.15659	0.0155699	Up		L8I8R7	243	K	4.24707	4.76776e-05	Up
	L8I5Z3	714	K	3.1556	0.0095366	Up		L8HWR0	447	K	14.6218	0.00436297	Up		L8I8U0	340	K	1.6413	0.0146952	Up
	L8I631	129	K	2.50685	0.00292033	Up		L8HWR0	625	K	8.9671	0.000476245	Up		L8I9D2	21	K	3.26631	0.0211412	Up
	L8I6P8	121	K	3.29938	0.00513673	Up		L8HWR0	703	K	8.48147	0.00270731	Up		L8I9I2	82	K	2.89711	0.00250978	Up
	L8I6Q4	12	K	4.19442	0.0303464	Up		L8HWZ2	302	K	7.29836	0.0243357	Up		L8I9I2	90	K	2.42003	0.0249585	Up
	L8I6T0	391	K	7.90335	0.00145007	Up		L8HWZ2	407	K	5.09866	0.00967508	Up		L8I9I2	103	K	2.71149	0.0369203	Up
	L8I6W7	362	K	2.99863	0.0343463	Up		L8HXA0	43	K	12.8184	0.00114377	Up		L8I9I2	166	K	2.34586	0.0393691	Up
	L8I6W7	368	K	2.82677	0.0332078	Up		L8HXA0	56	K	4.05216	0.0222461	Up		L8I9I2	174	K	1.6583	0.0207521	Up
	L8I6W7	473	K	4.15225	0.0233771	Up		L8HXA0	81	K	7.15694	0.000134055	Up		L8I9W3	193	K	2.83608	0.00386664	Up
	L8I798	81	K	4.78997	0.00761851	Up		L8HXA0	312	K	23.0672	0.000248954	Up		L8I9Z4	169	K	3.45378	0.0378934	Up
	L8I798	400	K	2.11343	0.026374	Up		L8HXA0	379	K	4.53237	0.00479716	Up		L8I9Z4	183	K	3.50827	0.0149701	Up
	L8I798	413	K	3.62553	0.011189	Up		L8HXP8	96	K	9.94316	0.00117957	Up		L8IA11	15	K	1.92367	0.01181	Up
	L8I798	440	K	9.48952	0.0122024	Up		L8HXP8	179	K	3.22081	0.0150679	Up		L8IA11	61	K	3.16144	0.0480203	Up
	L8I7D0	133	K	3.54332	0.0161767	Up		L8HXP8	186	K	5.48157	0.0062952	Up		L8IA11	63	K	4.75993	0.0216815	Up
	L8I7H2	30	K	9.22998	0.000798977	Up		L8HXP8	193	K	12.9368	0.00174651	Up		L8IA11	163	K	2.61741	0.0383317	Up
	L8I7H2	66	K	3.40508	0.00946339	Up		L8HXP8	225	K	3.89685	0.00138693	Up		L8IAK0	291	K	3.19968	0.0156599	Up
	L8I7H2	174	K	2.91486	0.00093926	Up		L8HXP8	231	K	3.40222	0.0118826	Up		L8IAK0	575	K	5.46387	0.00913502	Up
	L8I7H2	181	K	4.36119	0.00180975	Up		L8HXR5	32	K	21.5864	0.00156395	Up		L8IAK0	623	K	2.25623	0.00716916	Up
	L8I7H2	195	K	4.95243	0.00757764	Up		L8HXR5	78	K	7.64304	0.00147994	Up		L8IAP6	164	K	4.80808	0.00126112	Up
	L8I7H2	288	K	2.58362	0.00177021	Up		L8HXR5	92	K	51.6978	0.00603453	Up		L8IAX9	91	K	2.46562	0.0263541	Up
	L8I7H2	298	K	3.47224	0.00808582	Up		L8HXT3	89	K	8.76274	0.00876077	Up		L8IAX9	137	K	2.42706	0.00420603	Up
	L8I7H2	316	K	2.73804	0.0130522	Up		L8HXT3	103	K	25.6662	0.00172733	Up		L8IAX9	140	K	2.07367	0.0210586	Up
	L8I7H2	435	K	2.77403	0.00705417	Up		L8HXT3	563	K	11.6946	0.000484199	Up		L8IAX9	652	K	3.13366	0.0203867	Up
	L8I7T0	200	K	3.34106	0.0177584	Up		L8HXZ2	75	K	3.74119	0.0015093	Up		L8IAX9	689	K	2.35356	0.0407215	Up
	L8I7U3	179	K	39.7722	0.000499578	Up		L8HXZ2	196	K	28.4275	0.000494936	Up		L8IAX9	913	K	1.8456	0.0226229	Up
	L8I7X0	51	K	5.28019	3.06393e-05	Up		L8HY47	59	K	3.84458	0.0159481	Up		L8IAX9	991	K	2.95712	0.0335466	Up
	L8I843	186	K	5.03174	0.0246881	Up		L8HY47	102	K	4.54252	0.00374358	Up		L8IB37	176	K	2.25761	0.0405901	Up
	L8I8A8	110	K	3.02136	0.00181845	Up		L8HY47	137	K	41.1347	0.000197364	Up		L8IB54	252	K	5.59473	0.0138536	Up
	L8I8A8	164	K	2.98329	0.00394785	Up		L8HY47	240	K	5.93157	0.00999282	Up		L8IB54	367	K	1.88292	0.034646	Up
	L8I8A8	205	K	2.91012	0.00370181	Up		L8HY47	253	K	3.96277	7.78267e-05	Up		L8IBC8	110	K	2.67819	0.00169041	Up
	L8I8A8	236	K	4.01146	0.00140693	Up		L8HY69	66	K	4.67019	0.000886796	Up		L8IBC8	113	K	3.82041	0.00164952	Up
	L8I8A8	312	K	2.12742	0.000947328	Up		L8HYB5	22	K	7.69965	0.000734087	Up		L8IBC8	119	K	3.99772	0.00199899	Up
	L8I8A8	318	K	4.74045	0.000524332	Up		L8HYB5	131	K	8.76844	0.00654722	Up		L8IBC8	132	K	4.67837	0.00444429	Up
	L8I8N9	114	K	4.27632	0.0389685	Up		L8HYJ7	748	K	72.5115	1.54306e-05	Up		L8IBC8	138	K	4.86446	0.0163412	Up
	L8I8N9	172	K	3.47341	0.00909641	Up		L8HYJ8	98	K	21.2917	0.00520436	Up		L8IBD8	985	K	3.3098	0.025664	Up
	L8I8U0	340	K	2.20365	0.000421773	Up		L8HYQ8	73	K	14.1677	2.12563e-05	Up		L8IBK4	6	K	3.32351	0.00174212	Up
	L8I8U0	427	K	4.37797	0.00117375	Up		L8HYQ8	224	K	7.59686	0.00085797	Up		L8IBY4	282	K	1.73184	0.032497	Up
	L8I9A2	124	K	9.54079	0.027641	Up		L8HYQ8	226	K	39.3984	0.00176882	Up		L8IBY4	353	K	3.34207	0.0481101	Up
	L8I9D2	21	K	4.16101	0.0135564	Up		L8HYQ8	273	K	10.6277	9.97618e-05	Up		L8IBY4	640	K	2.83636	0.0226588	Up
	L8I9D2	33	K	36.4831	0.00485716	Up		L8HYQ8	310	K	118.099	0.00168947	Up		L8IBY4	714	K	2.70773	0.0239152	Up
	L8I9W3	193	K	3.53179	0.00421598	Up		L8HYU2	117	K	12.6831	0.0134269	Up		L8IC09	78	K	3.10366	0.0269607	Up
	L8I9W3	373	K	4.44893	0.0242534	Up		L8HYW2	36	K	5289.62	0.000902912	Up		L8IC17	17	K	3.50224	0.0223113	Up
	L8I9Z4	169	K	13.89	0.00274159	Up		L8HZ69	196	K	6.17375	9.61212e-05	Up		L8IC17	27	K	2.48169	0.0339421	Up
	L8I9Z4	183	K	5.19728	0.000170799	Up		L8HZ69	243	K	13.4774	0.0109685	Up		L8IC17	103	K	2.44003	0.00284505	Up
	L8IA11	15	K	3.58031	0.00514507	Up		L8HZ69	261	K	4.45116	0.0112754	Up		L8IC17	109	K	2.45688	0.0363563	Up
	L8IA11	109	K	33.4348	0.00108386	Up		L8HZA7	220	K	3.50228	0.00100761	Up		L8IC17	225	K	3.67302	0.000162559	Up
	L8IA11	163	K	3.92764	0.0068586	Up		L8HZA7	223	K	1.84735	0.0154354	Up		L8IC17	244	K	2.97855	0.00606915	Up
	L8IAK0	53	K	4.12922	0.00550586	Up		L8HZA7	228	K	4.61402	0.00559738	Up		L8IC17	249	K	4.14099	0.00735536	Up
	L8IAK0	64	K	3.93511	0.0174426	Up		L8HZA7	309	K	3.57617	0.000664055	Up		L8IC17	267	K	4.65584	0.00370106	Up
	L8IAK0	547	K	2.54921	0.00433964	Up		L8HZA7	318	K	2.53528	0.00244222	Up		L8IC17	300	K	3.01718	0.00439422	Up
	L8IAK0	623	K	1.77566	0.00691245	Up		L8HZL1	180	K	9.38721	0.00319852	Up		L8IC17	309	K	2.21725	0.0427706	Up
	L8IAN6	146	K	2.28545	0.00100061	Up		L8HZL1	204	K	6.58872	0.00813266	Up		L8IC17	367	K	3.4519	0.0132398	Up
	L8IAP6	210	K	5.49645	0.000709892	Up		L8HZP4	113	K	37.2979	0.000940147	Up		L8IC17	371	K	4.70965	0.0163179	Up
	L8IAX9	137	K	1.55664	0.0426537	Up		L8HZW4	117	K	9.50531	0.000360283	Up		L8IC20	50	K	3.27572	0.0473263	Up
	L8IAX9	140	K	1.74602	0.0213314	Up		L8HZZ2	48	K	4.63639	0.00724501	Up		L8IC20	176	K	4.48255	0.0014668	Up
	L8IAX9	689	K	3.75403	0.0128413	Up		L8I014	93	K	7.12178	0.0070254	Up		L8IC58	95	K	3.9596	0.0342129	Up
	L8IAX9	751	K	3.67759	0.0420961	Up		L8I022	2561	K	5.2868	0.010356	Up		L8IC80	290	K	3.68239	0.01206	Up
	L8IAX9	913	K	2.18377	0.00261195	Up		L8I092	160	K	14.3948	0.0261589	Up		L8ICD6	43	K	6.70176	0.00122198	Up
	L8IAX9	991	K	2.59291	0.0337904	Up		L8I0G6	30	K	10.229	0.00468505	Up		L8ICD6	110	K	6.57077	2.95435e-05	Up
	L8IB54	367	K	2.6082	0.00189114	Up		L8I0G6	64	K	3.98073	0.00196232	Up		L8ICD6	184	K	12.6849	0.000271266	Up
	L8IBD8	996	K	5.21253	0.0194128	Up		L8I0G6	67	K	5.48678	0.01418	Up		L8ICD6	261	K	7.33331	0.00228794	Up
	L8IBH1	323	K	6.67699	0.020421	Up		L8I0H3	15	K	13.5479	0.00019584	Up		L8ICD6	307	K	11.8127	0.00197403	Up
	L8IBK8	240	K	6.13739	0.045439	Up		L8I0H3	24	K	20.4019	2.9385e-06	Up		L8ICD6	346	K	38.1066	0.00136771	Up
	L8IBK8	371	K	21.614	0.00371789	Up		L8I0H3	57	K	23.9299	0.000652171	Up		L8ICL8	147	K	3.29531	0.00824355	Up
	L8IBP3	118	K	2.99623	0.00181854	Up		L8I0H3	80	K	11.7097	0.00209013	Up		L8ICZ3	90	K	3.36634	0.00677077	Up
	L8IBP3	227	K	4.15232	0.0128136	Up		L8I0H3	123	K	32.1352	0.00106249	Up		L8ICZ3	234	K	1.91513	0.017034	Up
	L8IBS3	259	K	16.7916	0.0169094	Up		L8I0M2	74	K	6.69384	0.00455633	Up		L8ICZ3	296	K	2.46414	0.0151454	Up
	L8IBW5	342	K	5.14211	0.0314903	Up		L8I0M2	312	K	4.44095	0.0231112	Up		L8ICZ3	363	K	2.05845	0.00217557	Up
	L8IBY4	269	K	1.79106	0.0409726	Up		L8I0M2	332	K	4.35474	0.00430101	Up		L8ID14	742	K	2.98289	0.00420191	Up
	L8IBY4	282	K	4.23607	0.000396555	Up		L8I0M2	416	K	2.99269	0.0123849	Up		L8IDC9	335	K	2.15647	0.00301045	Up
	L8IBY4	313	K	5.55521	0.00355897	Up		L8I0M8	128	K	12.2401	0.0108719	Up		L8IEG1	161	K	3.02387	0.00759467	Up
	L8IBY4	423	K	1.99873	0.00507468	Up		L8I0N6	256	K	3.33922	0.00187072	Up		L8IEG1	165	K	3.58335	0.025338	Up
	L8IBY4	451	K	4.10165	0.00479325	Up		L8I0Q7	434	K	2.97107	0.0414351	Up		L8IEG1	233	K	1.8188	0.00451021	Up
	L8IBY4	640	K	3.9756	0.00204091	Up		L8I0Q7	552	K	27.9978	0.00235375	Up		L8IEY1	203	K	3.46451	0.0210476	Up
	L8IBY4	714	K	1.76259	0.0462951	Up		L8I0V6	10	K	19.625	0.000713737	Up		L8IFI4	170	K	3.44983	0.0466848	Up
	L8IBZ8	74	K	4.22373	0.0482711	Up		L8I114	85	K	2.09316	0.0276775	Up		L8IFM2	46	K	2.27409	0.0421032	Up
	L8IC80	177	K	2.05943	0.0458577	Up		L8I114	88	K	11.3571	0.000575641	Up		L8IFM2	79	K	2.20435	0.00619196	Up
	L8IC80	302	K	3.12237	0.0045606	Up		L8I114	164	K	3.51412	0.0296059	Up		L8IFP4	40	K	5.78849	0.0277729	Up
	L8IC80	347	K	1.58064	0.00840788	Up		L8I114	299	K	4.02874	0.0129163	Up		L8IG28	45	K	2.29922	0.0409064	Up
	L8IC80	370	K	5.31821	0.016672	Up		L8I1A2	52	K	11.4862	0.000729051	Up		L8IG28	110	K	2.57186	0.0266057	Up
	L8ICL8	325	K	3.33223	0.0199566	Up		L8I1A2	141	K	10.6649	0.000572652	Up		L8IG28	114	K	2.56076	0.0205693	Up
	L8ICZ3	73	K	5.54904	0.00295857	Up		L8I1H1	131	K	4.72011	0.00139813	Up		L8IG28	164	K	1.90996	0.0222431	Up
	L8ICZ3	90	K	3.35219	0.00491277	Up		L8I1H1	139	K	4.31295	0.0152114	Up		L8IGH1	58	K	8.13357	0.00720772	Up
	L8ICZ3	122	K	2.86956	0.0250721	Up		L8I1H1	244	K	5.07039	0.000242341	Up		L8IGP2	135	K	2.45776	0.00506263	Up
	L8ICZ3	234	K	2.52306	0.0132054	Up		L8I1H1	249	K	12.8993	0.026337	Up		L8IGP2	155	K	1.9471	0.0262035	Up
	L8ICZ3	363	K	3.57455	4.15453e-05	Up		L8I1H1	255	K	11.7414	0.00974266	Up		L8IGP2	171	K	2.73806	0.0165899	Up
	L8ICZ3	396	K	2.49037	0.0296911	Up		L8I1M9	110	K	3.88445	0.00595362	Up		L8IGP2	180	K	2.30082	0.00853794	Up
	L8ICZ3	404	K	19.2479	0.000415559	Up		L8I1M9	214	K	4.39957	0.0204686	Up		L8IGP2	270	K	1.89914	0.0099302	Up
	L8IDC9	312	K	3.75895	0.0318374	Up		L8I1T1	150	K	2.97623	0.032095	Up		L8IGQ0	92	K	1.87961	0.0237017	Up
	L8IDC9	335	K	2.81702	0.000692136	Up		L8I1U1	119	K	8.46624	0.0026511	Up		L8IGQ0	199	K	3.3028	0.0218615	Up
	L8IE45	255	K	2.2169	0.0408606	Up		L8I1U1	152	K	3.1319	0.0045582	Up		L8IGS6	240	K	3.70495	0.0488157	Up
	L8IEG4	343	K	10.4494	0.0145129	Up		L8I1U1	180	K	10.9638	0.00110262	Up		L8IGX0	7	K	4.54118	0.0128571	Up
	L8IEQ9	95	K	7.53502	0.0120156	Up		L8I1U1	208	K	8.26291	0.000509753	Up		L8IH45	85	K	2.29482	0.0382284	Up
	L8IEQ9	97	K	14.0474	0.000221432	Up		L8I1U1	306	K	4.67228	0.00826362	Up		L8IHB7	26	K	2.20841	0.0366851	Up
	L8IEQ9	479	K	2.48282	0.0484314	Up		L8I1W8	153	K	8.31324	0.0149973	Up		L8IHL0	43	K	2.85474	0.0259267	Up
	L8IEQ9	633	K	6.03689	0.00103497	Up		L8I1W8	181	K	5.08924	0.00285677	Up		L8IHL0	51	K	1.67605	0.0253313	Up
	L8IEV9	227	K	20.9677	0.0069418	Up		L8I1W8	202	K	3.0521	0.0017888	Up		L8IHL0	57	K	2.05906	0.0230089	Up
	L8IF48	22	K	5.05779	0.00761127	Up		L8I1W8	247	K	38.41	0.000144546	Up		L8IHL0	63	K	1.68473	0.0471942	Up
	L8IFI4	170	K	3.82035	0.0368864	Up		L8I1W8	317	K	4.25371	0.000242747	Up		L8IHL7	405	K	2.97444	0.0136931	Up
	L8IFM2	46	K	4.66144	0.00565137	Up		L8I234	59	K	33.4491	0.00271996	Up		L8II38	340	K	2.96803	0.00376262	Up
	L8IFM2	79	K	5.02469	0.00375925	Up		L8I240	145	K	6.48366	0.00442689	Up		L8II39	152	K	3.11364	0.0450778	Up
	L8IFR5	61	K	2.00666	0.0482119	Up		L8I240	242	K	13.8984	0.0044873	Up		L8II39	239	K	2.49131	0.0265075	Up
	L8IFR5	66	K	2.3042	0.0314471	Up		L8I273	151	K	41.9111	0.00846855	Up		L8IIC7	76	K	2.67265	0.0466369	Up
	L8IFR5	80	K	1.7749	0.020027	Up		L8I2B0	67	K	2.70626	0.000958203	Up		L8IIC7	97	K	2.59485	0.0395099	Up
	L8IFR5	100	K	4.39086	0.00717137	Up		L8I2E6	120	K	3.41737	0.0152104	Up		L8IIC7	219	K	3.1796	0.0102541	Up
	L8IFR5	221	K	2.87595	0.00147728	Up		L8I2H5	119	K	3.52588	0.00487982	Up		L8IIC7	260	K	2.95372	0.0282691	Up
	L8IFR5	223	K	6.2949	0.00189064	Up		L8I2H5	190	K	7.65652	0.00787203	Up		L8IIC7	301	K	4.30646	0.0164048	Up
	L8IFR5	263	K	2.84682	0.0100958	Up		L8I2H5	218	K	10.0127	0.00213001	Up		L8IIC7	309	K	1.88175	0.0453283	Up
	L8IGP2	135	K	4.2263	0.0105928	Up		L8I2H5	227	K	12.4383	0.000794322	Up		L8IIC7	372	K	7.33585	0.0101149	Up
	L8IGP2	155	K	4.33117	0.000479771	Up		L8I2H5	236	K	6.38446	0.00698149	Up		L8IIC7	470	K	2.47841	0.0174375	Up
	L8IGP2	180	K	2.32643	0.00570486	Up		L8I2I9	359	K	9.53769	0.00808734	Up		L8IIC7	602	K	2.96932	0.0246307	Up
	L8IGP2	201	K	3.04317	0.0351293	Up		L8I3C7	25	K	17.3222	0.00746817	Up		L8IIF0	54	K	3.007	0.00418804	Up
	L8IGP2	270	K	1.82229	0.0290575	Up		L8I3Q3	33	K	7.32903	0.00474017	Up		L8IIF0	75	K	2.45563	0.0462093	Up
	L8IGQ0	260	K	2.44237	0.00866486	Up		L8I3V9	43	K	7.45919	0.023	Up		L8IIF0	117	K	3.24036	0.00423018	Up
	L8IGQ0	262	K	1.83533	0.00878022	Up		L8I3V9	103	K	5.55628	0.00757684	Up		L8IIP9	77	K	3.16763	0.0362487	Up
	L8II38	340	K	2.93877	0.0011119	Up		L8I3V9	215	K	8.38371	0.0151619	Up		L8IIP9	244	K	1.98974	0.000600558	Up
	L8II39	498	K	33.173	0.00154771	Up		L8I3W0	21	K	18.6201	0.00488513	Up		L8IIP9	385	K	2.79142	0.0324662	Up
	L8II39	512	K	2.27301	0.0266027	Up		L8I3X9	121	K	82.974	0.00253479	Up		L8IIU6	191	K	3.50074	0.0143273	Up
	L8IIC7	63	K	45.2945	0.00146523	Up		L8I448	7	K	3.63678	0.00386945	Up		L8IIX4	116	K	3.19088	0.0184286	Up
	L8IIC7	76	K	5.6712	0.0046416	Up		L8I448	43	K	2.07353	0.00626215	Up		L8IIX4	149	K	3.19088	0.0184286	Up
	L8IIC7	97	K	7.76555	0.000936233	Up		L8I4B2	62	K	5.18464	0.00730822	Up		L8IIX4	182	K	3.19088	0.0184286	Up
	L8IIC7	219	K	4.09773	0.000861488	Up		L8I4B2	108	K	24.8188	0.0115355	Up		L8IIX4	215	K	3.19088	0.0184286	Up
	L8IIC7	260	K	11.3347	0.00389464	Up		L8I4D7	52	K	203.418	0.000890277	Up		L8IIX4	248	K	3.19088	0.0184286	Up
	L8IIC7	294	K	9.91863	0.00671178	Up		L8I4U5	151	K	15.268	0.00133868	Up		L8IIX4	281	K	3.19088	0.0184286	Up
	L8IIC7	309	K	4.15137	0.000330651	Up		L8I536	92	K	4.99767	0.0135036	Up		L8IIX4	314	K	3.85639	0.038709	Up
	L8IIC7	349	K	6.55661	0.00338578	Up		L8I543	53	K	15.0445	0.000939712	Up		L8IIX4	347	K	3.19088	0.0184286	Up
	L8IIC7	365	K	93.1149	0.00420533	Up		L8I543	121	K	9.94264	0.00298975	Up		L8IIX4	380	K	3.19088	0.0184286	Up
	L8IIC7	401	K	5.26597	0.00527431	Up		L8I5A7	189	K	13.9468	0.000678055	Up		L8IIX4	413	K	3.19088	0.0184286	Up
	L8IIC7	437	K	44.6563	0.000462999	Up		L8I5F2	335	K	23.5486	0.000129005	Up		L8IIX4	446	K	3.19088	0.0184286	Up
	L8IIC7	470	K	6.66329	0.00177357	Up		L8I5F2	388	K	11.7277	0.00132427	Up		L8IIX4	479	K	3.85639	0.038709	Up
	L8IIC7	473	K	4.657	0.00401946	Up		L8I5F2	401	K	19.5575	0.00132057	Up		L8IIX4	512	K	3.19088	0.0184286	Up
	L8IIC7	595	K	5.26024	0.0128917	Up		L8I5I1	133	K	8.594	7.25765e-05	Up		L8IIX4	545	K	3.19088	0.0184286	Up
	L8IIC7	602	K	3.34704	0.000510515	Up		L8I5I1	207	K	9.12857	0.00550682	Up		L8IIX4	578	K	3.19088	0.0184286	Up
	L8IIC7	608	K	39.6578	0.000131981	Up		L8I5I1	210	K	5.18226	0.0185819	Up		L8IIX4	611	K	3.19088	0.0184286	Up
	L8IIC7	615	K	4.48038	0.00770123	Up		L8I5I1	435	K	9.2205	0.00164854	Up		L8IIX4	644	K	3.19088	0.0184286	Up
	L8IIC7	642	K	3.59967	0.0299266	Up		L8I5I1	494	K	7.00382	0.00864646	Up		L8IIX4	677	K	3.19088	0.0184286	Up
	L8IIF0	54	K	1.69585	0.00455497	Up		L8I5I1	531	K	3.26539	0.00688992	Up		L8IIX4	710	K	3.19088	0.0184286	Up
	L8IIF0	75	K	3.31819	0.0168326	Up		L8I5V7	209	K	6.15635	0.0138572	Up		L8IIX4	743	K	3.19088	0.0184286	Up
	L8IIF0	117	K	3.69639	0.00422352	Up		L8I5Z3	714	K	6.72405	0.00131681	Up		L8IIX4	776	K	3.19088	0.0184286	Up
	L8IIP9	313	K	5.24141	0.0177648	Up		L8I631	8	K	19.7771	0.00486778	Up		L8IIX4	809	K	3.19088	0.0184286	Up
	L8IIP9	321	K	6.3809	0.00952835	Up		L8I631	29	K	10.19	0.0013081	Up		L8IIX4	842	K	3.85639	0.038709	Up
	L8IIU6	297	K	3.88224	0.020635	Up		L8I631	129	K	2.5805	1.96005e-05	Up		L8IIX4	875	K	3.85639	0.038709	Up
	L8IJS0	82	K	9.65233	0.00266967	Up		L8I6P8	121	K	4.94971	0.00153493	Up		L8IIX4	908	K	3.19088	0.0184286	Up
	L8IJS0	85	K	7.00818	0.00887031	Up		L8I6P8	126	K	18.5708	0.000243444	Up		L8IIX4	941	K	3.19088	0.0184286	Up
	L8IJV0	189	K	16.6344	0.00335984	Up		L8I6P8	162	K	7.00652	0.00351532	Up		L8IIX4	974	K	3.19088	0.0184286	Up
	L8IJV0	191	K	3.31311	0.00108459	Up		L8I6Q4	12	K	7.75249	0.00249607	Up		L8IIX4	1007	K	3.19088	0.0184286	Up
	L8IJV0	202	K	12.612	0.0033971	Up		L8I6Q4	71	K	5.41111	0.00172441	Up		L8IIX4	1040	K	3.19088	0.0184286	Up
	L8IJV0	409	K	5.39595	0.00362255	Up		L8I6T0	391	K	12.2724	0.000606547	Up		L8IIX4	1073	K	3.19088	0.0184286	Up
	L8IJY3	453	K	2.05754	0.0276862	Up		L8I6U3	470	K	8.94524	0.00710546	Up		L8IJV0	191	K	1.7506	0.0197747	Up
	L8IKJ4	85	K	4.951	0.0144277	Up		L8I6U3	502	K	4.18104	0.000626822	Up		L8IKQ8	259	K	2.20418	0.028342	Up
	L8IKQ6	47	K	12.0573	0.00445769	Up		L8I6W7	362	K	4.89495	0.0174999	Up		L8IL33	9	K	2.14677	0.0331951	Up
	L8IKX4	264	K	5.70417	0.0141858	Up		L8I6W7	368	K	5.90686	0.00189772	Up		L8IL33	345	K	2.18551	0.0190848	Up
	L8IL33	116	K	3.21272	0.0023194	Up		L8I6W7	473	K	14.9864	0.000795096	Up		L8ILA8	401	K	3.31689	0.0262884	Up
	L8IL33	127	K	7.56918	0.00501839	Up		L8I723	82	K	28.5019	0.00020469	Up		L8ILK4	23	K	2.51686	0.0262769	Up
	L8IL33	160	K	2.47515	0.0072737	Up		L8I736	171	K	4.72582	0.00545281	Up		L8ILK4	28	K	2.52422	0.0396496	Up
	L8ILA8	326	K	10.7758	8.79884e-05	Up		L8I798	81	K	4.84503	0.000980961	Up		L8ILK4	57	K	2.61138	0.0208422	Up
	L8ILA8	394	K	5.91786	0.00118749	Up		L8I798	400	K	4.90453	0.00206428	Up		L8ILQ4	77	K	2.84389	0.00235685	Up
	L8ILA8	401	K	2.44174	0.0418591	Up		L8I798	413	K	6.56703	0.000730942	Up		L8ILQ4	94	K	3.2313	0.0380066	Up
	L8ILK4	28	K	1.68261	0.0298758	Up		L8I798	440	K	17.133	0.00105563	Up		L8ILV6	18	K	10.8918	0.00173639	Up
	L8ILQ4	77	K	1.79694	0.0323522	Up		L8I798	488	K	4.63282	0.0139195	Up		L8ILV6	43	K	15.4116	0.0181625	Up
	L8ILZ3	609	K	3.17719	0.0283431	Up		L8I7B7	197	K	8.70557	0.000366005	Up		L8ILV6	91	K	16.945	0.00152125	Up
	L8IM86	27	K	3.60864	0.00110072	Up		L8I7D0	133	K	9.31821	0.00817796	Up		L8ILV6	113	K	6.27032	0.0079296	Up
	L8IM86	39	K	16.5645	0.000149856	Up		L8I7H2	66	K	14.2244	0.00748205	Up		L8ILV6	120	K	11.9313	0.00154028	Up
	L8IM86	53	K	12.1643	0.0106159	Up		L8I7H2	181	K	23.8048	0.000179587	Up		L8IM86	27	K	2.77926	0.0161859	Up
	L8IM86	55	K	7.53394	0.000352529	Up		L8I7H2	195	K	18.44	0.00174908	Up		L8IM86	65	K	2.33185	0.00956392	Up
	L8IM86	65	K	5.19038	0.000118358	Up		L8I7Q9	324	K	8.54961	0.00320101	Up		L8IMF8	97	K	4.54645	0.0260393	Up
	L8IM86	69	K	4.5416	0.000440483	Up		L8I7T0	200	K	5.77145	0.0149347	Up		L8IMH4	90	K	3.27313	0.0148034	Up
	L8IMF8	71	K	3.98922	0.00912431	Up		L8I7U3	44	K	2.26095	0.0085728	Up		L8IMP8	295	K	2.95159	0.0169679	Up
	L8IMF8	97	K	3.07725	0.038857	Up		L8I7U3	179	K	40.7186	1.17212e-05	Up		L8IMP8	519	K	1.66661	0.0304967	Up
	L8IMF8	101	K	12.3032	0.00256081	Up		L8I7U3	439	K	64.7787	0.000163465	Up		L8IMP8	569	K	2.60362	0.004421	Up
	L8IMH4	90	K	2.17501	0.00462105	Up		L8I7X0	51	K	10.2835	0.00279264	Up		L8IMT1	268	K	6.38044	0.0298298	Up
	L8IML3	74	K	5.00128	0.0030078	Up		L8I802	201	K	10.0434	0.0414222	Up		L8IMZ8	115	K	3.43159	0.00107001	Up
	L8IMP8	295	K	2.64805	0.032464	Up		L8I839	37	K	79.7391	0.000141833	Up		L8IN44	112	K	2.09218	0.0233839	Up
	L8IMP8	406	K	6.30821	0.000149762	Up		L8I839	285	K	106.637	0.00503481	Up		L8IN44	115	K	2.0635	0.0324269	Up
	L8IMP8	519	K	3.22533	0.00606891	Up		L8I843	111	K	5.9363	0.0115747	Up		L8IN44	126	K	1.93062	0.0138247	Up
	L8IN04	293	K	9.51111	0.0120185	Up		L8I843	186	K	7.04173	0.0209414	Up		L8IN52	55	K	1.82765	0.00187446	Up
	L8IN44	55	K	1.70749	0.0112229	Up		L8I843	229	K	36.3759	0.0173931	Up		L8IN84	32	K	2.11678	0.0222027	Up
	L8IN44	115	K	1.70949	0.0447156	Up		L8I843	297	K	5.95556	0.014393	Up		L8IN84	41	K	3.27466	0.00616653	Up
	L8IN44	126	K	1.9787	0.00194451	Up		L8I843	409	K	17.0514	0.00419294	Up		L8INF9	13	K	3.16813	0.0153116	Up
	L8IN44	129	K	4.68085	0.00735844	Up		L8I8A8	110	K	6.09489	0.000506954	Up		L8INF9	81	K	5.48348	0.0119953	Up
	L8IN44	136	K	4.01654	0.00250597	Up		L8I8A8	149	K	4.96228	0.0100014	Up		L8INF9	251	K	4.87885	0.0268973	Up
	L8IN84	46	K	2.29745	0.00247801	Up		L8I8A8	164	K	3.46892	0.00152908	Up		L8INF9	319	K	11.0584	0.00420285	Up
	L8IN84	56	K	6.40939	0.00531515	Up		L8I8A8	205	K	4.39084	0.00673282	Up		L8INF9	449	K	5.95831	0.00417128	Up
	L8INF9	13	K	5.52818	0.0219521	Up		L8I8A8	236	K	4.50241	0.00180093	Up		L8INF9	476	K	6.76712	0.00352098	Up
	L8INH5	57	K	4.37066	0.00449154	Up		L8I8A8	312	K	2.12766	0.00761122	Up		L8INF9	556	K	8.87666	0.00716128	Up
	L8INH5	259	K	5.10041	0.0026392	Up		L8I8A8	318	K	5.87248	0.00566772	Up		L8INF9	563	K	8.69964	0.00267844	Up
	L8INJ3	6	K	3.58077	0.0053933	Up		L8I8E6	100	K	7.44006	0.00105054	Up		L8INF9	608	K	8.75329	0.00340809	Up
	L8INQ3	70	K	6.71625	0.0039161	Up		L8I8E6	106	K	2.52689	0.0355388	Up		L8INF9	736	K	7.37182	0.013696	Up
	L8INQ3	240	K	15.4592	0.000208866	Up		L8I8N9	172	K	11.3193	0.00150083	Up		L8INF9	804	K	6.7821	0.00140648	Up
	L8INQ3	287	K	5.12809	0.00191871	Up		L8I8U0	340	K	3.61685	0.000796273	Up		L8INF9	822	K	7.27425	0.00114511	Up
	L8INQ3	329	K	7.25468	0.00447018	Up		L8I8U0	427	K	6.27955	0.000447442	Up		L8INH5	57	K	2.51029	0.009677	Up
	L8INV1	89	K	7.43895	0.00150661	Up		L8I9A2	117	K	35.7293	0.00319594	Up		L8INH5	259	K	4.43119	0.018479	Up
	L8IPC3	70	K	1.73296	0.0185447	Up		L8I9A2	124	K	7.96977	0.0127783	Up		L8INZ1	94	K	7.07131	0.00422222	Up
	L8IPC3	224	K	3.14799	0.0308146	Up		L8I9A2	194	K	13.4701	0.000729933	Up		L8INZ1	151	K	6.54858	0.00737995	Up
	L8IPC3	294	K	1.79791	0.00883015	Up		L8I9A2	380	K	36.8737	0.000166252	Up		L8INZ1	153	K	4.84085	0.00397187	Up
	L8IPC3	430	K	3.79638	0.0135659	Up		L8I9B2	2142	K	7.81097	0.0103835	Up		L8INZ1	160	K	10.0479	0.00195155	Up
	L8IPC3	453	K	4.53455	0.0102999	Up		L8I9B2	2192	K	5.65429	0.0290419	Up		L8INZ1	163	K	5.95775	0.017378	Up
	L8IPC3	1036	K	3.4127	0.00650709	Up		L8I9D2	21	K	13.5911	0.000180389	Up		L8INZ1	199	K	2.88054	0.0232699	Up
	L8IPC3	1079	K	3.27745	0.0266606	Up		L8I9D2	33	K	99.7555	0.000218961	Up		L8INZ1	282	K	5.41214	0.0315228	Up
	L8IPF8	208	K	2.45545	0.0407645	Up		L8I9I2	90	K	3.17888	0.0114606	Up		L8INZ1	364	K	5.16727	0.00903343	Up
	L8IPF8	418	K	20.3912	0.00147369	Up		L8I9I2	166	K	4.56765	0.0397344	Up		L8INZ1	374	K	4.89338	0.0103013	Up
	L8IPP0	155	K	4.03423	0.0351207	Up		L8I9M1	747	K	2.53617	0.00256882	Up		L8INZ1	382	K	3.77782	0.00272434	Up
	L8IPP0	164	K	5.42404	0.002565	Up		L8I9M1	886	K	4.50557	0.000621624	Up		L8INZ1	394	K	10.6506	0.00985904	Up
	L8IPP0	353	K	4.13114	0.00523191	Up		L8I9R1	246	K	4.87557	0.00703595	Up		L8IPK1	19	K	3.34725	0.0179621	Up
	L8IPP0	371	K	7.25575	0.0263306	Up		L8I9W3	82	K	7.84148	0.0037622	Up		L8IPP3	41	K	3.35146	0.0164034	Up
	L8IPP0	580	K	6.69643	0.00151962	Up		L8I9W3	193	K	10.0164	0.000809386	Up		L8IPP3	130	K	1.59883	0.0334652	Up
	L8IPP3	32	K	10.0642	0.0137162	Up		L8I9W3	373	K	10.0494	0.00284706	Up		L8IPP3	182	K	2.43334	0.000740534	Up
	L8IPP3	41	K	6.67178	0.00650602	Up		L8I9Z4	169	K	47.9729	0.00010745	Up		L8IPU4	146	K	1.91347	0.0309819	Up
	L8IPP3	62	K	6.01146	0.00795714	Up		L8I9Z4	183	K	18.2335	0.000854475	Up		L8IPW6	86	K	2.38536	0.00951661	Up
	L8IPP3	148	K	21.7614	0.0123934	Up		L8IA11	15	K	6.88735	0.000496741	Up		L8IPX8	417	K	1.59589	0.0029391	Up
	L8IPP3	182	K	6.22811	0.00766371	Up		L8IA11	20	K	10.9268	0.01113	Up		L8IQ59	123	K	3.86856	0.0141132	Up
	L8IPU4	146	K	1.52697	0.0236029	Up		L8IA11	63	K	8.96165	0.0054951	Up		L8IQE7	1311	K	2.03711	0.00996372	Up
	L8IPU4	158	K	9.57633	0.000154504	Up		L8IA11	109	K	30.5872	0.00275466	Up		L8IQG1	531	K	1.54067	0.0316858	Up
	L8IPU4	161	K	4.35609	0.00868471	Up		L8IA11	163	K	10.2802	0.00187727	Up		L8IQT6	119	K	2.11559	0.00966308	Up
	L8IPU4	314	K	4.50234	0.00985857	Up		L8IAK0	53	K	3.12489	0.0442887	Up		L8IQT6	162	K	3.46734	0.0159537	Up
	L8IPU4	529	K	2.38579	0.00532409	Up		L8IAK0	107	K	6.21895	0.0316199	Up		L8IQT6	220	K	1.96012	0.0107638	Up
	L8IPU4	587	K	2.175	0.0185435	Up		L8IAK0	291	K	4.71423	0.00436548	Up		L8IQT6	227	K	1.79647	0.0104435	Up
	L8IPW6	77	K	1.97392	0.0209645	Up		L8IAK0	575	K	9.56394	0.000735739	Up		L8IQT6	345	K	1.88097	0.0332976	Up
	L8IPW6	86	K	4.48199	0.00430979	Up		L8IAK0	623	K	4.00629	0.000615782	Up		L8IQT6	561	K	3.92253	0.0155984	Up
	L8IPX8	72	K	2.98722	0.00449841	Up		L8IAN6	146	K	5.29961	0.00929754	Up		L8IQT6	1073	K	2.64615	0.00285345	Up
	L8IPX8	91	K	7.28749	0.00212418	Up		L8IAP6	164	K	6.3572	0.000306687	Up		L8IQT6	1261	K	2.31868	0.0486518	Up
	L8IPX8	125	K	4.7154	0.000140457	Up		L8IAP6	210	K	10.6503	0.00118607	Up		L8IQT6	1315	K	2.25003	0.0417862	Up
	L8IPX8	133	K	6.97821	0.00129777	Up		L8IAX9	137	K	3.77807	0.00098971	Up		L8IQT6	1414	K	4.64089	0.0163516	Up
	L8IPX8	359	K	6.2405	0.0142501	Up		L8IAX9	140	K	3.62066	0.00191717	Up		L8IQT6	1509	K	2.86249	0.0268198	Up
	L8IPX8	364	K	9.52436	0.00704649	Up		L8IAX9	197	K	4.23088	0.0233694	Up		L8IQT6	1534	K	1.76008	0.0283084	Up
	L8IPX8	396	K	5.45368	0.00578012	Up		L8IAX9	237	K	4.05586	0.00262948	Up		L8IQT8	440	K	2.25569	0.00818656	Up
	L8IPX8	417	K	3.53678	0.00258259	Up		L8IAX9	567	K	3.89221	0.0114763	Up		L8IQT8	494	K	2.3844	0.0217654	Up
	L8IPX8	469	K	8.10339	0.0162275	Up		L8IAX9	689	K	8.83534	0.00449287	Up		L8IQW1	111	K	3.22429	0.00240901	Up
	L8IPX8	473	K	19.2093	0.00166526	Up		L8IAX9	751	K	4.90189	0.00286851	Up		L8IQW1	120	K	8.4623	0.00617224	Up
	L8IPX8	523	K	5.43676	0.0232845	Up		L8IAX9	913	K	4.03037	0.000574724	Up		L8IQW1	195	K	4.02561	0.00463157	Up
	L8IQ59	123	K	1.65778	0.0428381	Up		L8IAX9	991	K	7.66753	0.00297791	Up		L8IR03	104	K	2.39649	0.020325	Up
	L8IQE7	1311	K	3.57792	0.0113672	Up		L8IB54	252	K	10.2279	0.00581877	Up		L8IR03	171	K	2.43338	0.0207808	Up
	L8IQG1	126	K	4.43542	0.00341474	Up		L8IB54	367	K	4.91102	0.00296389	Up		L8IR03	295	K	2.62644	0.0242571	Up
	L8IQG1	132	K	2.55114	0.0459832	Up		L8IBD8	996	K	10.8878	0.00608631	Up		L8IRG3	51	K	2.76405	0.00322058	Up
	L8IQG1	161	K	2.76666	0.0440243	Up		L8IBK8	240	K	8.4058	0.0176796	Up		L8IRG3	54	K	1.68385	0.0145508	Up
	L8IQG1	175	K	3.86889	0.020533	Up		L8IBK8	371	K	18.5107	0.00433376	Up		L8IRG3	60	K	4.05878	0.00156081	Up
	L8IQG1	230	K	9.88115	0.0165889	Up		L8IBP8	65	K	13.078	0.00815308	Up		L8IRG3	70	K	5.31983	0.0162501	Up
	L8IQG1	239	K	3.20757	0.000248655	Up		L8IBP8	150	K	8.34876	0.000205029	Up		L8IRG3	90	K	2.34368	0.00968296	Up
	L8IQG1	261	K	2.69617	0.00587875	Up		L8IBP8	188	K	8.46669	0.00267712	Up		L8IRG3	162	K	3.13668	0.0078224	Up
	L8IQG1	427	K	3.59241	0.000349065	Up		L8IBP8	227	K	5.66818	0.00244446	Up		L8IRG3	172	K	3.167	0.02294	Up
	L8IQG1	498	K	5.13309	0.000856962	Up		L8IBS3	65	K	9.52091	0.027491	Up		L8IRG3	192	K	2.25645	0.0320716	Up
	L8IQG1	503	K	2.87928	0.0025125	Up		L8IBS3	259	K	55.6248	0.00693438	Up		L8IRG3	199	K	2.32357	0.00629444	Up
	L8IQG1	531	K	5.33489	0.000175014	Up		L8IBW5	342	K	6.50737	0.0259259	Up		L8IRK6	127	K	12.1966	0.0116303	Up
	L8IQG3	112	K	4.83623	0.0369476	Up		L8IBY4	269	K	2.48543	0.0236812	Up		L8IRL3	30	K	2.43879	0.0113628	Up
	L8IQH4	1105	K	2.09488	0.0242954	Up		L8IBY4	282	K	7.33619	0.000474767	Up		L8IRN2	63	K	1.98051	0.0276485	Up
	L8IQN1	75	K	13.4201	0.00288584	Up		L8IBY4	313	K	4.93292	0.000108615	Up		L8IRN2	70	K	6.2798	0.00954568	Up
	L8IQN1	152	K	2.51994	0.040562	Up		L8IBY4	423	K	2.95655	0.00094955	Up		L8IRX0	172	K	2.59797	0.0235938	Up
	L8IQN1	417	K	8.59459	0.0122538	Up		L8IBY4	451	K	7.79395	0.0034933	Up		L8IRX0	192	K	2.7416	0.00432538	Up
	L8IQW1	111	K	2.33218	0.00130835	Up		L8IBY4	640	K	11.2763	0.00162242	Up		L8IRX0	298	K	2.19323	0.0421016	Up
	L8IR03	104	K	5.09693	0.0148396	Up		L8IBY4	714	K	4.77261	0.00224587	Up		L8IRX0	377	K	2.86304	0.0184663	Up
	L8IR03	219	K	1.86267	0.0391384	Up		L8IC09	78	K	5.125	0.00268252	Up		L8ISK9	79	K	7.94097	0.00333917	Up
	L8IR03	295	K	8.9875	0.000829205	Up		L8IC20	50	K	5.99549	0.00734931	Up		L8ISK9	302	K	1.58164	0.0307707	Up
	L8IR08	88	K	23.9134	0.00060487	Up		L8IC20	176	K	7.90569	0.00145182	Up		L8ISP4	36	K	2.13811	0.0267145	Up
	L8IR33	483	K	2.65703	0.0208857	Up		L8IC73	82	K	15.7533	0.0012653	Up		L8ISP4	75	K	3.71186	0.0316467	Up
	L8IR68	37	K	3.41608	0.00710568	Up		L8IC73	95	K	6.50633	4.20541e-05	Up		L8ISP4	130	K	5.257	0.0012944	Up
	L8IR75	667	K	3.33503	0.000437092	Up		L8IC73	100	K	4.89732	0.0118046	Up		L8ISP4	228	K	2.37182	0.021971	Up
	L8IRG3	54	K	2.53602	0.00149415	Up		L8IC73	176	K	4.96216	0.0197951	Up		L8ISP4	235	K	2.68737	0.0259335	Up
	L8IRG3	60	K	2.35215	0.0113374	Up		L8IC80	78	K	2.58102	0.0255649	Up		L8ISP4	263	K	2.69344	0.0117257	Up
	L8IRG3	70	K	3.87367	0.000191842	Up		L8IC80	137	K	2.47198	0.0158196	Up		L8ISP4	304	K	2.43975	0.000807403	Up
	L8IRG3	73	K	15.944	0.00260557	Up		L8IC80	140	K	7.7768	0.00217633	Up		L8ISP4	374	K	2.71038	0.00851933	Up
	L8IRG3	84	K	4.83407	0.0167871	Up		L8IC80	145	K	7.63926	0.00519935	Up		L8ISP4	399	K	2.4517	0.0460433	Up
	L8IRG3	90	K	3.1037	0.00114266	Up		L8IC80	177	K	2.92946	0.0311881	Up		L8ISP4	455	K	2.07224	0.00540533	Up
	L8IRG3	98	K	1.94288	0.0401021	Up		L8IC80	290	K	4.22695	0.00360756	Up		L8ISP4	489	K	2.50611	0.0125914	Up
	L8IRG3	162	K	3.22079	0.0148947	Up		L8IC80	302	K	5.51732	0.00185612	Up		L8ISP4	495	K	2.20947	0.0113979	Up
	L8IRG3	167	K	2.49227	0.0144746	Up		L8IC80	370	K	2.91196	0.0240238	Up		L8ISP4	498	K	2.03729	0.031596	Up
	L8IRG3	172	K	3.27333	0.0318721	Up		L8IC80	565	K	8.50164	0.0207504	Up		L8ISV3	89	K	2.77817	0.0328517	Up
	L8IRG3	192	K	2.18701	0.0319428	Up		L8IC80	569	K	8.33832	0.000104257	Up		L8ISV3	103	K	3.06192	0.0439947	Up
	L8IRK6	148	K	2.99571	0.0230188	Up		L8IC82	247	K	18.8931	0.00306213	Up		L8ISV3	126	K	6.94099	0.00637301	Up
	L8IRN2	52	K	11.6363	0.00187038	Up		L8ICD6	110	K	4.35815	0.000660476	Up		L8ISV3	233	K	2.05768	0.0103753	Up
	L8IRN2	326	K	19.2392	0.00127095	Up		L8ICD6	184	K	7.64263	0.000391663	Up		L8ISV3	330	K	1.94799	0.022453	Up
	L8IRN2	337	K	39.0102	0.00234755	Up		L8ICH8	58	K	5.42379	0.000402329	Up		L8ISV3	404	K	2.84256	0.0395495	Up
	L8IRN2	339	K	51.8056	0.000451218	Up		L8ICK2	55	K	14.525	0.000227979	Up		L8ISV3	418	K	1.92925	0.0417982	Up
	L8IRN9	127	K	2.98161	0.011082	Up		L8ICK2	153	K	11.6074	0.00568407	Up		L8IT18	48	K	4.88652	0.0140021	Up
	L8IRW8	162	K	4.82867	0.0342841	Up		L8ICL8	147	K	3.25427	0.00920337	Up		L8IT35	102	K	2.48757	0.0232677	Up
	L8IRX0	124	K	5.96629	0.000246669	Up		L8ICZ3	73	K	10.6674	0.00085695	Up		L8IT54	50	K	3.19646	0.0214403	Up
	L8IRX0	143	K	1.56823	0.00780097	Up		L8ICZ3	90	K	11.2846	1.35882e-05	Up		L8ITA6	148	K	3.98139	0.0158054	Up
	L8IRX0	172	K	2.50765	0.0228621	Up		L8ICZ3	234	K	4.832	0.000854024	Up		L8ITE2	10	K	2.25498	0.0295993	Up
	L8IRX0	192	K	7.94926	0.000221782	Up		L8ICZ3	296	K	4.73733	0.0101511	Up		L8ITE2	69	K	3.33902	0.035845	Up
	L8IRX0	296	K	4.07427	0.00781578	Up		L8ICZ3	363	K	7.35804	8.09947e-05	Up		L8ITE2	142	K	2.65298	0.0110412	Up
	L8IRX0	298	K	4.01759	0.00289602	Up		L8ICZ3	396	K	4.97719	0.00196581	Up		L8ITE2	152	K	3.55983	0.00331444	Up
	L8IS42	34	K	3.88405	0.0388657	Up		L8ICZ3	404	K	13.5334	0.0020317	Up		L8ITS9	157	K	1.9046	0.0436993	Up
	L8IS42	175	K	2.35994	0.00520508	Up		L8IDC1	333	K	30.3617	0.00162518	Up		L8IU90	166	K	4.90638	0.0363306	Up
	L8IS42	201	K	4.39941	0.000329058	Up		L8IDC9	312	K	7.37346	0.0216232	Up		L8IUE3	59	K	1.8916	0.034228	Up
	L8ISB7	51	K	6.33964	0.000315686	Up		L8IDC9	335	K	6.07481	0.00015008	Up		L8IUN7	41	K	3.06291	0.0163947	Up
	L8ISB7	112	K	18.2478	0.000587018	Up		L8IE45	255	K	5.44659	0.00548086	Up		L8IUN7	122	K	2.95562	0.0395821	Up
	L8ISK9	242	K	2.38003	0.00541036	Up		L8IE61	528	K	4.17225	0.002005	Up		L8IUT1	481	K	2.80826	0.00501121	Up
	L8ISK9	302	K	4.65302	0.00175951	Up		L8IE99	237	K	2.4363	0.037727	Up		L8IUU8	258	K	2.59577	0.0366459	Up
	L8ISK9	308	K	10.5866	0.0201137	Up		L8IEG1	165	K	6.42035	0.0270505	Up		L8IUV2	69	K	3.21017	0.00852832	Up
	L8ISK9	325	K	9.92634	0.00138171	Up		L8IEG4	343	K	25.4709	0.00631666	Up		L8IV29	63	K	1.84717	0.000302157	Up
	L8ISP4	28	K	2.49935	0.00273795	Up		L8IEQ9	95	K	12.6795	0.00152252	Up		L8IV96	118	K	2.6921	0.00161539	Up
	L8ISP4	36	K	2.09141	0.000450528	Up		L8IEQ9	97	K	23.1204	0.000651603	Up		L8IV96	231	K	5.95086	0.0248464	Up
	L8ISP4	140	K	2.27871	0.00628591	Up		L8IEQ9	161	K	13.8533	2.05695e-05	Up		L8IV96	247	K	3.2273	0.0246758	Up
	L8ISP4	204	K	7.97046	0.00616685	Up		L8IEQ9	168	K	5.39466	0.00535664	Up		L8IV96	255	K	4.08884	0.00132208	Up
	L8ISP4	228	K	1.69545	0.0224953	Up		L8IEQ9	479	K	5.07792	0.00564632	Up		L8IV97	86	K	2.32669	0.0260325	Up
	L8ISP4	235	K	4.71164	0.00088552	Up		L8IEQ9	593	K	4.08338	0.000587756	Up		L8IVR0	34	K	3.6378	0.032589	Up
	L8ISP4	248	K	3.58018	0.020746	Up		L8IEQ9	603	K	6.44242	0.000585011	Up		L8IVX9	439	K	3.77712	0.00191114	Up
	L8ISP4	263	K	1.88042	0.00693073	Up		L8IEQ9	633	K	6.75606	0.00273285	Up		L8IW81	80	K	3.37432	0.0257116	Up
	L8ISP4	266	K	3.56828	0.00472546	Up		L8IEQ9	663	K	5.72315	0.000616145	Up		L8IW84	320	K	1.6218	0.00888094	Up
	L8ISP4	297	K	4.24094	0.0190939	Up		L8IEQ9	733	K	8.31092	0.00202164	Up		L8IX25	167	K	1.62931	0.040049	Up
	L8ISP4	304	K	2.30829	0.0133928	Up		L8IET1	114	K	5.23179	0.0404194	Up		L8IXN6	215	K	2.29237	0.0468089	Up
	L8ISP4	374	K	1.8352	0.00186428	Up		L8IEV9	227	K	23.6073	0.00487251	Up		L8IXU2	229	K	2.23249	0.0105387	Up
	L8ISP4	399	K	1.92507	0.0226849	Up		L8IEY1	203	K	4.66442	0.00357227	Up		L8IXU2	248	K	2.58543	0.0240335	Up
	L8ISP4	401	K	4.24624	0.00631667	Up		L8IF48	22	K	7.89476	0.00819969	Up		L8IXU2	308	K	1.58754	0.0175098	Up
	L8ISP4	463	K	1.63064	0.0141321	Up		L8IFI4	170	K	13.1796	0.00143133	Up		L8IXU2	379	K	2.00061	0.0477457	Up
	L8ISP4	489	K	5.519	0.000790724	Up		L8IFI4	402	K	7.1028	0.0111558	Up		L8IXZ5	328	K	3.22543	0.0103509	Up
	L8ISP4	498	K	2.38266	0.00302473	Up		L8IFK5	83	K	24.2489	0.00315294	Up		L8IY27	167	K	4.601	0.0404292	Up
	L8ISP4	557	K	3.94281	0.00351548	Up		L8IFK5	245	K	12.5288	0.00311072	Up		L8IY38	13	K	3.08282	0.00194711	Up
	L8ISP4	561	K	2.23193	0.013239	Up		L8IFM2	46	K	10.6005	0.000549638	Up		L8IY38	128	K	3.08282	0.00194711	Up
	L8ISV3	5	K	11.5977	0.00170946	Up		L8IFM2	79	K	11.0762	0.000440661	Up		L8IZA3	129	K	3.11192	0.0171038	Up
	L8ISV3	60	K	98.4604	0.000980852	Up		L8IFQ8	129	K	6.41386	0.0045751	Up		L8IZX3	11	K	3.62361	0.0123688	Up
	L8ISV3	80	K	127.178	0.000297794	Up		L8IFR5	66	K	3.44706	0.0347293	Up		L8IZX3	41	K	4.59288	0.0188178	Up
	L8ISV3	89	K	2.47157	0.0377985	Up		L8IFR5	80	K	4.48196	0.00788003	Up		L8IZX3	131	K	18.093	0.00249724	Up
	L8ISV3	103	K	3.29143	0.019263	Up		L8IFR5	100	K	6.61919	0.0108428	Up		L8IZX3	146	K	2.67479	0.0314369	Up
	L8ISV3	228	K	40.9744	0.000614827	Up		L8IFR5	221	K	3.20274	0.0113099	Up		L8IZX3	183	K	2.92881	0.0196372	Up
	L8ISV3	256	K	10.4728	0.000175634	Up		L8IFR5	223	K	4.50226	0.00664457	Up		L8IZX3	220	K	3.92168	0.015885	Up
	L8ISV3	262	K	3.45037	0.0222235	Up		L8IFR5	230	K	3.95847	0.04268	Up		L8IZX3	267	K	3.58268	0.0110003	Up
	L8ISV3	330	K	8.74195	0.000262156	Up		L8IFR5	263	K	3.16604	0.00973131	Up		L8IZX3	353	K	2.93488	0.0210802	Up
	L8ISV3	404	K	6.36011	0.00443468	Up		L8IFT9	52	K	10.4002	0.00813057	Up		L8IZX3	361	K	3.17951	0.0360733	Up
	L8ISV3	418	K	4.72394	0.00848001	Up		L8IG32	910	K	14.0376	0.00363171	Up		L8J0U4	73	K	21.53	0.0178013	Up
	L8ISW3	142	K	7.22703	0.00108835	Up		L8IGH1	58	K	4.08781	0.00231425	Up		L8J0U4	142	K	5.40009	0.0188342	Up
	L8ISW3	172	K	14.8532	0.00317737	Up		L8IGJ5	152	K	7.18151	0.0247174	Up		L8J1B2	94	K	3.52269	0.0367324	Up
	L8ISW3	220	K	15.152	0.000616688	Up		L8IGP2	135	K	10.3872	0.00129781	Up		L8J256	115	K	2.36142	0.0120083	Up
	L8IT35	102	K	2.01818	0.0177464	Up		L8IGP2	155	K	8.43322	0.00047694	Up		L8J361	19	K	3.82805	0.0208756	Up
	L8IT54	50	K	2.83122	0.0208923	Up		L8IGP2	171	K	5.70327	0.0164397	Up		L8J3H9	139	K	3.02904	0.0287378	Up
	L8IT54	152	K	21.9515	0.0057481	Up		L8IGP2	180	K	5.35271	0.000209936	Up		L8J453	132	K	2.787	0.0040395	Up
	L8IT54	160	K	13.4578	0.00116471	Up		L8IGP2	201	K	8.91898	0.00959	Up		L8J4D9	158	K	5.92453	0.00147905	Up
	L8ITJ3	23	K	17.4679	0.00687955	Up		L8IGP2	270	K	3.46079	0.00202059	Up		L8J4J6	251	K	3.58538	0.0138776	Up
	L8ITJ3	105	K	7.22259	0.00662036	Up		L8IGQ0	92	K	2.77523	0.00449327	Up		L8J4J6	257	K	5.72202	0.0285784	Up
	L8IU90	166	K	1.8593	0.0497778	Up		L8IGQ0	260	K	3.56022	0.00194096	Up		L8J4J6	263	K	5.30337	0.0181198	Up
	L8IU90	352	K	2.37205	0.00660159	Up		L8IGQ0	262	K	2.59307	0.000463807	Up		L8J5P1	11	K	1.78465	0.0356214	Up
	L8IUD3	149	K	3.4734	0.0041809	Up		L8IGW9	31	K	12.7493	0.000762349	Up		L8HT20	95	K	0.38954	0.0402755	Down
	L8IUF8	50	K	14.5648	0.00877099	Up		L8IGX0	7	K	5.0423	0.000722161	Up		L8HT20	117	K	0.489355	0.00803191	Down
	L8IUN7	28	K	4.04114	0.0482522	Up		L8IHB7	26	K	4.21973	0.0128021	Up		L8HW49	4	K	0.246692	0.0144307	Down
	L8IUN7	41	K	3.63617	0.00884308	Up		L8IHL7	405	K	3.22001	0.0114974	Up		L8I3V9	321	K	0.483784	0.00569566	Down
	L8IUN7	128	K	3.77759	0.0216877	Up		L8IHQ3	51	K	12.327	0.00822119	Up		L8I5I1	531	K	0.561713	0.00902085	Down
	L8IUN7	130	K	5.66639	0.00685704	Up		L8II24	20	K	4.29479	0.000383987	Up		L8I8U0	136	K	0.528493	0.0132199	Down
	L8IUV2	69	K	3.92833	0.00240876	Up		L8II38	340	K	8.72234	0.000198319	Up		L8II52	677	K	0.418699	0.00994904	Down
	L8IUV2	226	K	2.71771	0.0227681	Up		L8II39	152	K	9.66787	0.0146308	Up		L8IL33	241	K	0.29844	0.000440882	Down
	L8IV29	63	K	2.5473	0.000105749	Up		L8II39	239	K	1.90676	0.0429032	Up		L8IN44	83	K	0.392398	0.00941704	Down
	L8IV29	111	K	3.61562	0.00421156	Up		L8II39	275	K	10.55	0.0242171	Up		L8INQ3	240	K	0.511355	0.0299547	Down
	L8IV96	170	K	2.21811	0.0206978	Up		L8II39	308	K	14.4793	0.0104968	Up
	L8IV97	86	K	2.86011	0.010887	Up		L8II39	498	K	15.3044	0.0222324	Up
	L8IVR0	20	K	5.09575	0.00727435	Up		L8II39	512	K	5.31365	0.00984539	Up
	L8IVR0	29	K	5.91958	0.000149016	Up		L8IIC7	63	K	10.6742	0.0403281	Up
	L8IW34	28	K	4.70145	0.0130524	Up		L8IIC7	76	K	15.1572	0.00472789	Up
	L8IW34	100	K	6.6343	0.00662727	Up		L8IIC7	97	K	20.1505	0.00181499	Up
	L8IW84	47	K	5.1097	0.0344973	Up		L8IIC7	219	K	13.0292	0.000887764	Up
	L8IW84	57	K	5.8007	0.0171361	Up		L8IIC7	260	K	33.4797	0.000180224	Up
	L8IW84	323	K	23.1698	8.27701e-05	Up		L8IIC7	294	K	17.8054	0.00144722	Up
	L8IX25	167	K	5.38012	0.0134322	Up		L8IIC7	309	K	7.81185	0.000916025	Up
	L8IXN6	56	K	5.43682	0.00302952	Up		L8IIC7	349	K	16.9254	0.0179844	Up
	L8IXN6	106	K	10.0133	0.0079885	Up		L8IIC7	372	K	5.25823	0.0231414	Up
	L8IXN6	141	K	11.746	0.0156595	Up		L8IIC7	401	K	10.1521	0.00116451	Up
	L8IXN6	144	K	13.1455	0.043506	Up		L8IIC7	437	K	19.3393	0.00307186	Up
	L8IXN6	209	K	6.83161	0.00109865	Up		L8IIC7	470	K	16.5144	0.000627514	Up
	L8IXN6	215	K	6.78231	0.00231137	Up		L8IIC7	473	K	6.89973	0.00156086	Up
	L8IXU2	53	K	3.41693	0.00334558	Up		L8IIC7	595	K	10.1948	0.0083402	Up
	L8IXU2	229	K	1.74265	0.0329713	Up		L8IIC7	602	K	9.93844	0.00233332	Up
	L8IXU2	308	K	1.77317	0.0410965	Up		L8IIC7	608	K	39.1482	2.56829e-05	Up
	L8IXV3	235	K	7.88615	0.00948261	Up		L8IIC7	615	K	8.89002	0.00140424	Up
	L8IXZ5	328	K	4.98706	0.035801	Up		L8IIC7	642	K	6.88919	0.00621324	Up
	L8IY27	167	K	2.39285	0.0413042	Up		L8IIF0	54	K	5.09943	0.00126544	Up
	L8IY35	143	K	7.95099	0.000388156	Up		L8IIF0	75	K	8.14824	0.00486298	Up
	L8IY35	184	K	3.7036	0.00680291	Up		L8IIF0	117	K	11.9776	0.000512607	Up
	L8IY38	13	K	1.89287	0.0131955	Up		L8IIP9	63	K	3.61035	0.0051524	Up
	L8IY38	101	K	8.23648	0.0244588	Up		L8IIP9	313	K	3.44018	0.0141418	Up
	L8IY38	128	K	1.89287	0.0131955	Up		L8IIP9	321	K	9.92898	0.00730162	Up
	L8IY38	216	K	8.23648	0.0244588	Up		L8IIU6	191	K	4.02611	0.0048469	Up
	L8IYK1	365	K	3.93998	0.0052546	Up		L8IIU6	216	K	3.47279	0.0244986	Up
	L8IYN2	374	K	4.17067	0.0117873	Up		L8IIU6	297	K	5.28206	0.00270574	Up
	L8IZ17	50	K	8.94482	0.00374133	Up		L8IIU6	410	K	7.65392	0.00264728	Up
	L8IZD4	403	K	3.39092	0.00355404	Up		L8IIY5	441	K	4.08068	0.0165458	Up
	L8IZX3	6	K	4.26589	0.0407137	Up		L8IJS0	85	K	12.8924	0.00228035	Up
	L8IZX3	48	K	3.72972	0.0120587	Up		L8IJV0	189	K	7.88746	0.00130301	Up
	L8IZX3	146	K	3.44069	0.0134729	Up		L8IJV0	191	K	5.79995	1.72779e-05	Up
	L8IZX3	183	K	1.65231	0.0404724	Up		L8IJV0	202	K	20.105	0.00326792	Up
	L8IZX3	267	K	3.1359	0.00569547	Up		L8IJV0	409	K	7.98999	0.00134666	Up
	L8IZX3	353	K	2.97587	0.013079	Up		L8IJY3	453	K	3.69032	0.0266667	Up
	L8IZZ2	34	K	2.93436	0.00499885	Up		L8IKJ4	85	K	6.96685	0.011672	Up
	L8J014	54	K	3.10559	0.034336	Up		L8IKJ4	250	K	10.4193	0.000366516	Up
	L8J034	326	K	6.77521	0.0160591	Up		L8IKQ6	47	K	8.45139	0.000411486	Up
	L8J0N5	70	K	3.18667	0.0154334	Up		L8IKQ6	157	K	18.5357	0.0121511	Up
	L8J0V2	205	K	2.75374	0.0212971	Up		L8IKQ8	259	K	2.85393	0.0035435	Up
	L8J0V2	210	K	3.86406	0.032152	Up		L8IL33	30	K	5.94299	0.0111431	Up
	L8J1B2	92	K	5.87304	0.0443037	Up		L8IL33	116	K	5.44233	0.0010283	Up
	L8J1B2	94	K	4.33939	0.0196133	Up		L8IL33	127	K	13.3777	0.00210552	Up
	L8J1L1	33	K	1.65614	0.0308759	Up		L8IL33	160	K	3.04141	0.00305391	Up
	L8J1L1	147	K	3.92092	0.00758234	Up		L8IL33	217	K	4.16014	0.00277158	Up
	L8J1W9	227	K	6.18637	0.0129254	Up		L8IL33	345	K	3.84981	0.00335664	Up
	L8J1Z3	402	K	5.01564	0.0181191	Up		L8IL76	248	K	7.50237	0.00303702	Up
	L8J248	141	K	11.3948	0.000230372	Up		L8ILA8	326	K	12.5556	0.0026746	Up
	L8J284	343	K	9.84842	0.00912756	Up		L8ILA8	336	K	12.1695	3.23014e-05	Up
	L8J2G9	14	K	12.336	0.00613817	Up		L8ILA8	401	K	8.09898	0.00493578	Up
	L8J2G9	24	K	7.43447	0.00070257	Up		L8ILK4	23	K	2.64083	0.0213517	Up
	L8J2H0	65	K	3.24649	0.000339703	Up		L8ILK4	28	K	4.24729	0.0100142	Up
	L8J2H0	70	K	2.79495	0.0014806	Up		L8ILQ4	30	K	3.21251	0.0456006	Up
	L8J3G6	185	K	3.24118	0.0441045	Up		L8ILQ4	77	K	5.11031	0.000429143	Up
	L8J3H9	139	K	1.69152	0.0347991	Up		L8ILV6	18	K	1.76169	0.00642924	Up
	L8J3K8	56	K	7.53163	0.0119041	Up		L8ILV6	29	K	6.72401	0.000590321	Up
	L8J432	115	K	7.5614	0.00525699	Up		L8ILV6	43	K	13.2083	0.00958656	Up
	L8J453	8	K	8.65614	0.000830516	Up		L8ILV6	77	K	6.26781	0.00129732	Up
	L8J453	132	K	4.23694	0.000683175	Up		L8ILV6	91	K	2.25	0.0281632	Up
	L8J5B1	86	K	7.73968	0.00264144	Up		L8ILV6	120	K	2.24873	0.0168169	Up
	L8J5Q6	474	K	12.6605	0.00189867	Up		L8ILZ3	609	K	3.99614	0.00364834	Up
	L8HPV1	59	K	0.159303	0.0136513	Down		L8IM86	27	K	10.0294	0.000682111	Up
	L8HPV1	90	K	0.372038	0.0144555	Down		L8IM86	35	K	3.97866	0.00751668	Up
	L8HPV1	161	K	0.197014	0.00545328	Down		L8IM86	39	K	14.5588	0.000801091	Up
	L8HT60	98	K	0.0612028	1.49695e-05	Down		L8IM86	53	K	23.0305	0.000546571	Up
	L8HT60	111	K	0.13712	0.0100458	Down		L8IM86	55	K	6.49245	0.000325033	Up
	L8I2H5	236	K	0.275203	0.00126553	Down		L8IM86	65	K	12.1032	0.000200977	Up
	L8I5F2	236	K	0.0851808	0.00382056	Down		L8IM86	69	K	7.36818	0.000952327	Up
	L8I8E6	100	K	0.0465185	0.0130943	Down		L8IMD3	228	K	4.64826	0.01023	Up
	L8I8E6	251	K	0.0139966	0.00123509	Down		L8IMD3	248	K	5.87675	0.00166855	Up
	L8IIC7	301	K	0.386995	0.04344	Down		L8IMD3	252	K	10.9443	0.00176015	Up
	L8ILK4	57	K	0.55636	0.0496749	Down		L8IMF8	31	K	16.4867	0.00108216	Up
	L8ILV6	18	K	0.161744	0.00492692	Down		L8IMF8	71	K	7.3219	0.000814095	Up
	L8ILV6	91	K	0.132782	0.0055218	Down		L8IMF8	97	K	13.9906	0.000433725	Up
	L8ILV6	113	K	0.133197	0.00470517	Down		L8IMH4	90	K	7.11908	0.00370734	Up
	L8ILV6	120	K	0.188472	0.00937351	Down		L8IMP8	295	K	7.81596	0.000424502	Up
	L8IN01	309	K	0.255618	0.0231344	Down		L8IMP8	337	K	4.06725	0.00786339	Up
	L8INZ1	94	K	0.347834	0.0118883	Down		L8IMP8	406	K	8.93974	0.000596449	Up
	L8INZ1	153	K	0.301716	0.0383275	Down		L8IMP8	493	K	4.71221	0.0497778	Up
	L8INZ1	282	K	0.124	0.017383	Down		L8IMP8	519	K	5.37538	0.0031436	Up
	L8INZ1	382	K	0.410788	0.00747636	Down		L8IMP8	534	K	10.4286	0.00778479	Up
	L8IRX0	377	K	0.317368	0.0189563	Down		L8IMP8	540	K	4.45952	0.035976	Up
	L8J2H0	77	K	0.300771	0.0347333	Down		L8IMP8	569	K	3.45906	0.00227113	Up
	L8J2H0	99	K	0.251596	0.0489471	Down		L8IMP8	605	K	3.05922	0.0169638	Up
								L8IMP8	634	K	5.57104	0.00455702	Up
								L8IMX5	252	K	4.72545	0.0307875	Up
								L8IMZ8	115	K	5.94495	0.00295111	Up
								L8IN04	293	K	25.3689	0.0016249	Up
								L8IN44	55	K	2.34844	0.000804538	Up
								L8IN44	115	K	3.52754	0.000706054	Up
								L8IN44	126	K	3.82012	0.00139371	Up
								L8IN44	129	K	7.16042	0.00364948	Up
								L8IN44	136	K	6.94541	0.0030045	Up
								L8IN52	55	K	1.53408	0.00623037	Up
								L8IN84	32	K	5.99522	0.0128683	Up
								L8IN84	41	K	4.62034	0.00337332	Up
								L8IN84	46	K	3.60173	0.00390624	Up
								L8IN84	56	K	11.74	0.0135412	Up
								L8IN93	442	K	7.71402	0.00571146	Up
								L8INF9	13	K	17.514	0.00246388	Up
								L8INH5	57	K	10.9716	0.000544338	Up
								L8INH5	259	K	22.6009	0.00112585	Up
								L8INJ3	6	K	8.07205	0.00581594	Up
								L8INQ3	70	K	9.6165	0.00273425	Up
								L8INQ3	240	K	7.90516	0.0011696	Up
								L8INQ3	287	K	10.2207	0.00158711	Up
								L8INQ3	329	K	17.575	0.000518894	Up
								L8INV1	89	K	12.8987	0.00211779	Up
								L8INV1	98	K	5.99133	0.00356525	Up
								L8INZ1	160	K	5.25629	0.00493009	Up
								L8INZ1	199	K	5.59507	0.0110901	Up
								L8INZ1	364	K	3.2363	0.0249662	Up
								L8IPC3	63	K	11.7506	0.00636737	Up
								L8IPC3	70	K	1.92422	0.00522797	Up
								L8IPC3	224	K	4.26213	0.00566816	Up
								L8IPC3	290	K	6.21732	0.0119834	Up
								L8IPC3	430	K	5.18888	0.00548628	Up
								L8IPC3	453	K	7.30543	0.00127355	Up
								L8IPC3	1036	K	5.77797	0.00433778	Up
								L8IPC3	1070	K	11.9769	0.000468243	Up
								L8IPC3	1079	K	5.06283	0.00125366	Up
								L8IPH1	316	K	8.04917	0.00757285	Up
								L8IPK1	139	K	13.7626	0.0457055	Up
								L8IPN6	139	K	10.105	0.0348944	Up
								L8IPP0	155	K	10.3124	0.0016826	Up
								L8IPP0	164	K	8.92086	0.00103055	Up
								L8IPP0	186	K	4.49734	0.00612618	Up
								L8IPP0	214	K	2.1973	0.00676688	Up
								L8IPP0	353	K	5.24502	0.00117469	Up
								L8IPP0	371	K	19.2877	0.00157947	Up
								L8IPP0	524	K	3.77593	0.0160293	Up
								L8IPP0	580	K	7.55662	0.000763552	Up
								L8IPP3	32	K	21.4613	0.0101752	Up
								L8IPP3	41	K	22.3602	0.000320035	Up
								L8IPP3	62	K	13.1775	0.00064925	Up
								L8IPP3	148	K	191.113	0.000174728	Up
								L8IPP3	182	K	15.1551	0.00146581	Up
								L8IPU4	146	K	2.92182	0.0028526	Up
								L8IPU4	158	K	16.4073	0.000479151	Up
								L8IPU4	161	K	2.34045	0.0226223	Up
								L8IPU4	314	K	6.71584	0.00328638	Up
								L8IPU4	529	K	4.03235	0.00122441	Up
								L8IPU4	587	K	2.58856	0.0104547	Up
								L8IPU4	612	K	5.19642	0.0022718	Up
								L8IPU4	615	K	5.28323	0.00268488	Up
								L8IPW6	77	K	4.81732	0.00524959	Up
								L8IPW6	86	K	10.6911	0.00103535	Up
								L8IPX8	72	K	6.30406	0.00365351	Up
								L8IPX8	91	K	9.18269	8.88056e-05	Up
								L8IPX8	125	K	5.38404	0.000209178	Up
								L8IPX8	133	K	7.75093	0.000463056	Up
								L8IPX8	202	K	5.16469	5.81866e-05	Up
								L8IPX8	233	K	9.4874	0.000693969	Up
								L8IPX8	301	K	9.9786	0.00522581	Up
								L8IPX8	352	K	5.94058	0.0238976	Up
								L8IPX8	359	K	13.5996	0.00122305	Up
								L8IPX8	364	K	4.65351	0.000845361	Up
								L8IPX8	396	K	8.21428	0.00429153	Up
								L8IPX8	417	K	5.64431	0.000722699	Up
								L8IPX8	469	K	11.2655	0.00223773	Up
								L8IPX8	473	K	15.4836	0.00195599	Up
								L8IPX8	523	K	7.63287	0.00337015	Up
								L8IQ08	131	K	22.5562	0.00631013	Up
								L8IQ59	123	K	6.41322	0.0028594	Up
								L8IQE7	1311	K	7.28863	0.00314784	Up
								L8IQG1	126	K	8.40129	0.00147913	Up
								L8IQG1	132	K	2.47807	0.0492983	Up
								L8IQG1	161	K	4.16668	0.0124164	Up
								L8IQG1	175	K	4.59877	0.0157889	Up
								L8IQG1	218	K	4.45645	0.0148709	Up
								L8IQG1	230	K	11.3157	0.00328821	Up
								L8IQG1	239	K	3.15832	0.00261138	Up
								L8IQG1	261	K	5.7103	0.0030805	Up
								L8IQG1	427	K	5.67576	0.000401745	Up
								L8IQG1	498	K	6.2155	0.00362943	Up
								L8IQG1	503	K	3.69437	0.000377482	Up
								L8IQG1	531	K	8.21929	8.43747e-05	Up
								L8IQG1	539	K	3.64848	0.00161327	Up
								L8IQH4	729	K	6.25236	0.00608364	Up
								L8IQH4	1105	K	4.06361	0.00237449	Up
								L8IQN1	75	K	16.8586	0.000833549	Up
								L8IQN1	152	K	4.675	0.00717593	Up
								L8IQN1	226	K	3.53935	0.0228711	Up
								L8IQN1	417	K	23.319	0.00185644	Up
								L8IQN1	460	K	27.0465	0.00270172	Up
								L8IQT8	440	K	3.81676	0.00221232	Up
								L8IQT8	494	K	3.30757	0.0361605	Up
								L8IQW1	111	K	7.51964	0.000174672	Up
								L8IQW1	120	K	9.12604	0.0187588	Up
								L8IQW1	195	K	5.78231	0.0054348	Up
								L8IR03	104	K	12.2147	0.00525548	Up
								L8IR03	171	K	3.31715	0.00561941	Up
								L8IR03	219	K	3.36716	0.0323783	Up
								L8IR03	295	K	23.6052	0.000465198	Up
								L8IR08	88	K	21.2888	0.00336167	Up
								L8IR22	63	K	5.94857	0.00160252	Up
								L8IR68	37	K	4.69483	0.00433734	Up
								L8IR68	57	K	4.21896	0.00657818	Up
								L8IR75	667	K	5.09732	0.00202477	Up
								L8IRF7	171	K	8.81412	0.0154509	Up
								L8IRG3	51	K	4.17063	0.0033916	Up
								L8IRG3	54	K	4.27027	1.95499e-05	Up
								L8IRG3	60	K	9.54683	0.000215504	Up
								L8IRG3	70	K	20.6073	0.00236021	Up
								L8IRG3	73	K	11.095	0.00481112	Up
								L8IRG3	84	K	11.2815	0.0027355	Up
								L8IRG3	90	K	7.27408	0.00079177	Up
								L8IRG3	98	K	3.96042	7.18924e-05	Up
								L8IRG3	162	K	10.1026	0.0010231	Up
								L8IRG3	167	K	5.44166	0.0026151	Up
								L8IRG3	172	K	10.3666	0.00679253	Up
								L8IRG3	192	K	4.93488	0.00146478	Up
								L8IRG3	199	K	2.54936	0.0372836	Up
								L8IRK6	148	K	4.39417	0.00325989	Up
								L8IRL1	95	K	13.4466	0.0207159	Up
								L8IRM2	222	K	6.77852	2.5727e-05	Up
								L8IRN2	52	K	29.9705	0.00207676	Up
								L8IRN2	326	K	43.0153	0.00126345	Up
								L8IRN2	337	K	83.7241	0.000934466	Up
								L8IRN2	339	K	143.479	0.000369192	Up
								L8IRN9	127	K	5.73151	0.00170461	Up
								L8IRP2	7	K	9.98887	0.00250995	Up
								L8IRP2	312	K	3.12552	0.0184327	Up
								L8IRW8	29	K	4.42646	0.0283214	Up
								L8IRW8	100	K	2.66928	0.0224781	Up
								L8IRW8	162	K	4.57841	0.0377482	Up
								L8IRX0	124	K	14.6006	0.00117167	Up
								L8IRX0	143	K	2.56341	0.00887107	Up
								L8IRX0	172	K	6.51481	9.09198e-05	Up
								L8IRX0	192	K	21.7937	3.68213e-05	Up
								L8IRX0	296	K	6.29466	0.00338891	Up
								L8IRX0	298	K	8.81151	0.00305014	Up
								L8IS42	34	K	8.78944	0.00163645	Up
								L8IS42	175	K	4.7798	0.018326	Up
								L8IS42	267	K	20.2627	0.0017952	Up
								L8IS85	129	K	13.48	0.00530485	Up
								L8ISB7	112	K	42.5834	4.47244e-05	Up
								L8ISK9	79	K	6.50315	0.0141313	Up
								L8ISK9	242	K	3.55285	0.00503784	Up
								L8ISK9	302	K	7.35941	0.000354173	Up
								L8ISK9	325	K	11.5606	0.00186662	Up
								L8ISP4	28	K	2.92393	0.0104176	Up
								L8ISP4	36	K	4.47168	0.00274017	Up
								L8ISP4	130	K	13.394	0.00439022	Up
								L8ISP4	140	K	4.27252	0.00596902	Up
								L8ISP4	204	K	12.1395	0.00586834	Up
								L8ISP4	228	K	4.0213	0.00434068	Up
								L8ISP4	235	K	12.6619	0.00136167	Up
								L8ISP4	248	K	6.66003	0.00899831	Up
								L8ISP4	263	K	5.06481	0.00139674	Up
								L8ISP4	266	K	4.24569	0.00419307	Up
								L8ISP4	297	K	7.79892	0.00790212	Up
								L8ISP4	299	K	2.27529	0.0335883	Up
								L8ISP4	304	K	5.63166	0.00120464	Up
								L8ISP4	374	K	4.97408	0.00124152	Up
								L8ISP4	399	K	4.71969	0.00764418	Up
								L8ISP4	401	K	9.01789	0.00448525	Up
								L8ISP4	463	K	2.16	0.0321322	Up
								L8ISP4	489	K	13.8312	0.000299508	Up
								L8ISP4	498	K	4.85417	0.00357215	Up
								L8ISP4	557	K	6.45132	0.00251342	Up
								L8ISP4	561	K	2.87512	0.00749772	Up
								L8ISV3	5	K	26.3113	0.000823735	Up
								L8ISV3	60	K	58.259	0.000756928	Up
								L8ISV3	80	K	81.6355	0.000676437	Up
								L8ISV3	89	K	6.86643	0.00164875	Up
								L8ISV3	103	K	10.0781	0.00565965	Up
								L8ISV3	126	K	10.6628	0.00591071	Up
								L8ISV3	193	K	10.3457	0.00528537	Up
								L8ISV3	228	K	16.8649	0.00290577	Up
								L8ISV3	256	K	21.497	0.00150403	Up
								L8ISV3	262	K	6.6774	0.00445972	Up
								L8ISV3	330	K	17.0292	0.000151954	Up
								L8ISV3	404	K	18.079	0.00191447	Up
								L8ISV3	418	K	9.11366	0.00123113	Up
								L8ISW3	142	K	10.8642	0.000818326	Up
								L8ISW3	172	K	15.077	0.00186598	Up
								L8ISW3	220	K	19.7578	0.00176362	Up
								L8ISW4	314	K	8.02981	0.0114807	Up
								L8IT18	48	K	6.2294	0.00937494	Up
								L8IT35	102	K	5.02037	0.00362856	Up
								L8IT54	50	K	9.04987	0.000464991	Up
								L8IT54	160	K	35.0013	0.000823813	Up
								L8IT58	92	K	10.2844	0.0175157	Up
								L8ITA6	148	K	5.60775	0.00503552	Up
								L8ITE2	10	K	4.13188	0.00130906	Up
								L8ITE2	69	K	8.06709	0.0171027	Up
								L8ITE2	127	K	2.10903	0.00514676	Up
								L8ITE2	142	K	3.79875	0.00314218	Up
								L8ITE2	152	K	4.52059	0.000988975	Up
								L8ITJ3	23	K	97.6728	0.000441264	Up
								L8ITJ3	98	K	21.7971	6.32919e-05	Up
								L8ITJ3	105	K	19.3411	0.000274754	Up
								L8ITJ3	237	K	19.4826	0.000385794	Up
								L8ITP3	68	K	11.7316	5.81596e-05	Up
								L8ITS2	68	K	3.667	0.00848525	Up
								L8ITS2	265	K	2.84531	0.0392858	Up
								L8ITS9	157	K	2.79348	0.00459324	Up
								L8IU66	102	K	7.60055	0.000549136	Up
								L8IU68	261	K	2.83667	0.0125544	Up
								L8IU90	166	K	9.12242	0.0108422	Up
								L8IUD3	38	K	6.27116	0.01324	Up
								L8IUD3	149	K	5.99286	0.00540381	Up
								L8IUF8	50	K	12.1989	0.00193463	Up
								L8IUN7	25	K	15.3905	0.00105004	Up
								L8IUN7	28	K	6.50808	0.00149101	Up
								L8IUN7	41	K	11.1373	0.000251846	Up
								L8IUN7	122	K	9.5995	0.00375189	Up
								L8IUN7	128	K	6.45136	0.00112054	Up
								L8IUN7	130	K	12.9681	0.00375788	Up
								L8IUV2	69	K	12.6106	0.000968542	Up
								L8IUV2	75	K	60.8013	0.000788492	Up
								L8IUV2	206	K	15.2052	0.000312657	Up
								L8IUV2	226	K	4.40239	0.000268024	Up
								L8IUW5	19	K	11.8023	0.0157397	Up
								L8IV29	63	K	4.70529	4.12071e-05	Up
								L8IV29	111	K	7.17194	0.0165878	Up
								L8IV29	268	K	5.36892	0.0377873	Up
								L8IV96	170	K	3.65306	0.00646873	Up
								L8IV96	191	K	11.2916	0.0121626	Up
								L8IV96	273	K	39.7825	0.0441039	Up
								L8IV97	74	K	5.60359	0.0147132	Up
								L8IV97	86	K	6.65459	0.00110209	Up
								L8IVG4	212	K	16.869	0.0326737	Up
								L8IVQ5	107	K	14.2791	0.00581158	Up
								L8IVR0	20	K	6.21525	0.00274994	Up
								L8IVR0	29	K	6.41138	0.000142278	Up
								L8IVR0	34	K	7.4848	0.00326838	Up
								L8IW04	128	K	8.92641	0.00510004	Up
								L8IW34	28	K	7.73587	0.00572057	Up
								L8IW34	100	K	11.9314	0.00260069	Up
								L8IW81	80	K	4.77264	0.00793875	Up
								L8IW84	47	K	7.81619	0.00877003	Up
								L8IW84	57	K	4.53063	0.000475305	Up
								L8IW84	118	K	3.96362	0.000873833	Up
								L8IW84	291	K	6.0657	0.0279344	Up
								L8IW84	323	K	24.4938	0.000396734	Up
								L8IW84	393	K	28.0184	0.000359896	Up
								L8IWB3	200	K	11.7709	0.00721615	Up
								L8IWW5	70	K	7.33481	0.0121475	Up
								L8IWY9	379	K	6.27347	0.0131957	Up
								L8IX25	167	K	8.76588	0.0011741	Up
								L8IXJ8	201	K	6.77201	0.000264613	Up
								L8IXN6	56	K	11.4116	0.00333545	Up
								L8IXN6	106	K	15.9887	0.0049724	Up
								L8IXN6	141	K	17.5186	0.00737186	Up
								L8IXN6	144	K	20.064	0.00217294	Up
								L8IXN6	209	K	15.1576	0.00265227	Up
								L8IXN6	215	K	15.5476	0.000229338	Up
								L8IXU2	53	K	6.4388	0.00335565	Up
								L8IXU2	229	K	3.89046	0.00487845	Up
								L8IXU2	308	K	2.81499	0.00809493	Up
								L8IXX9	42	K	4.71624	0.00030019	Up
								L8IXX9	322	K	10.0093	0.000479144	Up
								L8IXX9	331	K	4.77515	0.00164931	Up
								L8IXX9	333	K	10.8906	0.000513905	Up
								L8IXZ5	328	K	16.0854	0.00633746	Up
								L8IY27	167	K	11.0095	0.00704417	Up
								L8IY35	143	K	12.222	0.00206798	Up
								L8IY35	184	K	6.7498	0.0123597	Up
								L8IY38	13	K	5.83537	0.00108762	Up
								L8IY38	101	K	15.3518	0.00577801	Up
								L8IY38	128	K	5.83537	0.00108762	Up
								L8IY38	142	K	5.53895	0.0126359	Up
								L8IY38	216	K	15.3518	0.00577801	Up
								L8IYK1	365	K	7.10396	0.00827427	Up
								L8IYN2	374	K	7.428	0.00277954	Up
								L8IZ17	50	K	14.9593	0.00144618	Up
								L8IZD4	320	K	5.79539	0.0277494	Up
								L8IZD4	403	K	5.59894	0.00654675	Up
								L8IZG3	224	K	11.7207	0.000118394	Up
								L8IZG3	238	K	14.6885	0.000582762	Up
								L8IZG3	240	K	15.5309	1.55155e-05	Up
								L8IZG3	254	K	10.1358	0.00571382	Up
								L8IZI8	375	K	2.67094	0.0106268	Up
								L8IZV7	150	K	6.52082	0.00210319	Up
								L8IZX3	6	K	5.32893	0.0163993	Up
								L8IZX3	11	K	8.03848	0.00305795	Up
								L8IZX3	41	K	12.1614	0.00105503	Up
								L8IZX3	48	K	7.00316	0.00679657	Up
								L8IZX3	97	K	10.4821	0.0131423	Up
								L8IZX3	131	K	13.366	0.000293438	Up
								L8IZX3	141	K	6.93749	0.030203	Up
								L8IZX3	146	K	9.20313	0.00429024	Up
								L8IZX3	183	K	4.8393	0.00336372	Up
								L8IZX3	267	K	11.2349	0.00105799	Up
								L8IZX3	353	K	8.73383	0.00351414	Up
								L8IZX3	361	K	8.51105	0.011572	Up
								L8IZZ2	34	K	4.84553	0.0431379	Up
								L8J014	54	K	7.48452	0.00387783	Up
								L8J034	326	K	8.08841	0.0178916	Up
								L8J0N5	70	K	6.73968	0.0109928	Up
								L8J0V2	205	K	5.74855	0.00277302	Up
								L8J0V2	210	K	7.14104	0.00856722	Up
								L8J152	353	K	4.6469	0.0296155	Up
								L8J1B2	92	K	17.3187	0.00362655	Up
								L8J1B2	94	K	15.2863	0.00267502	Up
								L8J1L1	33	K	2.24531	0.0294228	Up
								L8J1L1	96	K	62.0747	0.00114298	Up
								L8J1L1	147	K	3.25032	0.000533458	Up
								L8J1N1	79	K	21.4677	0.00156985	Up
								L8J1N1	224	K	3.3147	0.0273217	Up
								L8J1W9	227	K	52.3673	0.0398625	Up
								L8J1Z3	402	K	12.7151	0.00511033	Up
								L8J248	59	K	6.32851	0.000550428	Up
								L8J248	141	K	10.088	0.000284567	Up
								L8J248	266	K	23.1464	0.00027351	Up
								L8J284	86	K	8.23748	0.000767588	Up
								L8J284	276	K	14.2777	0.0249711	Up
								L8J284	343	K	15.4806	0.000911028	Up
								L8J284	371	K	18.487	0.00138453	Up
								L8J2G9	14	K	19.3859	0.0220975	Up
								L8J2G9	24	K	4.90367	0.000722908	Up
								L8J2H0	65	K	4.40021	0.00241987	Up
								L8J2H0	70	K	2.98225	0.00322812	Up
								L8J2M8	96	K	2.46898	0.0378799	Up
								L8J361	19	K	8.19526	0.00424219	Up
								L8J3E8	786	K	8.58971	0.00466677	Up
								L8J3F4	38	K	6.75876	0.00626569	Up
								L8J3F4	40	K	10.4266	0.00688781	Up
								L8J3F4	230	K	6.94982	0.000519796	Up
								L8J3G6	185	K	6.89148	0.0134218	Up
								L8J3H9	69	K	3.54541	0.0013276	Up
								L8J3H9	139	K	5.12368	0.00601463	Up
								L8J432	115	K	11.1927	0.00310443	Up
								L8J453	8	K	14.2783	0.000990708	Up
								L8J453	76	K	11.2434	0.00140565	Up
								L8J453	132	K	11.8083	0.000213573	Up
								L8J4D2	389	K	13.7055	0.00137891	Up
								L8J5B1	86	K	11.9291	0.0079711	Up
								L8J5Q6	453	K	8.38128	0.0164882	Up
								L8J5Q6	474	K	26.8653	0.00140179	Up
								L8HNQ2	418	K	0.0347769	0.0497695	Down
								L8HPV1	59	K	0.375582	0.0406354	Down
								L8HT60	98	K	0.0583865	6.62986e-05	Down
								L8HT60	111	K	0.199058	0.0242439	Down
								L8ICB7	999	K	0.274148	0.0184329	Down
								L8IQB4	245	K	0.0601445	0.00355897	Down

## Sheet: Table S3
	Table S3. Yak proteins harboring both upregulated and downregulated lactylated sites in specific tissue comparison groups.
	Comparison groups	Protein accession	Protein description	Regulated Type (Up)	Regulated Type (Down)
	Liver vs. Muscle	L8HPV1	Tropomyosin alpha-3 chain	K53	K59, K90, K161
		L8HT60	Hemoglobin subunit beta	K33, K35, K92	K98, K111
		L8I2H5	Heat shock protein HSP 90-alpha	K119, K218, K227	K236
		L8I5F2	Aldehyde dehydrogenase, mitochondrial	K335, K388, K401	K236
		L8IIC7	Annexin	K63, K76, K97, K219, K260, K294, K309, K349, K365, K401, K437, K470, K473, K595, K602, K608, K615, K642	K301
		L8ILK4	Protein S100-A10	K28	K57
		L8IRX0	Vimentin	K124, K143, K172, K192, K296, K298	K377
		L8J2H0	Hemoglobin subunit alpha-1	K65, K70	K77, K99
	Liver vs. Heart	L8HPV1	Tropomyosin alpha-3 chain	K53	K59
		L8HT60	Hemoglobin subunit beta	K33, K35, K92	K98, K111
	Muscle vs. Heart	L8HT20	ATP synthase subunit d, mitochondrial	K63	K95, K117
		L8HW49	Four and a half LIM domains protein 1	K17, K22, K57, K70, K86, K91, K106, K160	K4
		L8I3V9	Citrate synthase	K215, K450	K321
		L8I5I1	ATP synthase subunit beta	K133	K531
		L8I8U0	Dihydrolipoyllysine-residue succinyltransferase component of 2-oxoglutarate dehydrogenase complex, mitochondrial	K340	K136
		L8IL33	Isocitrate dehydrogenase (NADP(+))	K9, K345	K241
		L8IN44	ATP synthase subunit gamma	K112, K115, K126	K83

## Sheet: Figure S1
	Figure S1. Quality control of proteomic and lactylomic data for yak liver, muscle, and heart. (A) PCA score plot of proteomic data; (B) PCA score plot of lactylomic data; (C) Pearson correlation heatmap among proteomic samples; (D) Pearson correlation heatmap among lactylomic samples.

## Sheet: Figure S2
	Figure S2. MS/MS spectra of lysine‑lactylated peptides derived from twelve lysine lactylation sites on seven representative target proteins. Red peaks correspond to N‑terminal b‑type fragment ions and blue peaks represent C‑terminal y‑type ions. The peptide sequence is displayed above each corresponding spectrum, with lactylated lysine labeled as LacK. Annotated peaks show matched fragment ions w…

## Sheet: Figure S3
	Figure S3. PPI network analysis of the top 50 differentially lactylated proteins in pairwise tissue comparisons. (A) Liver vs. Muscle; (B) Liver vs. Heart; (C) Muscle vs. Heart.

## Sheet: Figure S4
	Figure S4. Functional classification of differentially lactylated proteins. (A) Subcellular localization; (B) COG/KOG analysis.
